# Supplementary material for: An integrative analysis of tissue-specific transcriptomic and metabolomic responses to short-term dietary methionine restriction in mice
Source: PLoS One. 2017 May 16;12(5):e0177513. doi: 10.1371/journal.pone.0177513 (PMC5433721; doi:10.1371/journal.pone.0177513)
Supplement: S1 Table — Genes at false discovery rate (FDR) <5% are shown for IWAT, liver and BAT. No genes were identified at FDR<5% in muscle. (XLS) [file pone.0177513.s002.xls]

## Sheet: Suppl Table 1_DEgenes_FDR05
Gene symbol	Name	Entrez_mouse	avg_C	avg_MR	foldchange_MRvsC	pval	padj	Tissue
Acadl	acyl-Coenzyme A dehydrogenase, long-chain	11363	2762.57	6787.93	2.4571	6.55909e-05	0.0102433	IWAT
Acadvl	acyl-Coenzyme A dehydrogenase, very long chain	11370	2858.91	9432.83	3.29945	7.66947e-08	7.88531e-05	IWAT
Aco2	aconitase 2, mitochondrial	11429	3449.28	8138.98	2.35962	0.00059427	0.0440682	IWAT
Akap1	A kinase (PRKA) anchor protein 1	11640	532.177	1177.42	2.21246	0.000124999	0.0155348	IWAT
Atp5b	ATP synthase, H+ transporting mitochondrial F1 complex, beta subunit	11947	27152.3	62650.4	2.30737	0.000309411	0.028104	IWAT
Capn5	calpain 5	12337	436.164	125.891	0.288632	8.25612e-05	0.0122514	IWAT
Casp12	caspase 12	12364	197.453	83.2052	0.421393	0.000297863	0.0274836	IWAT
Cidea	cell death-inducing DNA fragmentation factor, alpha subunit-like effector A	12683	52.7741	214.524	4.06495	1.4117e-06	0.000781541	IWAT
Elovl3	elongation of very long chain fatty acids (FEN1/Elo2, SUR4/Elo3, yeast)-like 3	12686	307.464	2698.52	8.7767	3.74553e-14	2.69566e-10	IWAT
Clcn2	chloride channel 2	12724	634.905	1419.92	2.23642	0.000135525	0.0161219	IWAT
Col18a1	collagen, type XVIII, alpha 1	12822	677.341	298.527	0.440734	0.000119168	0.0152742	IWAT
Col3a1	collagen, type III, alpha 1	12825	6349.92	2315.03	0.364576	0.000183524	0.0203204	IWAT
Col5a1	collagen, type V, alpha 1	12831	450.189	160.371	0.35623	6.15115e-06	0.00220291	IWAT
Col6a2	collagen, type VI, alpha 2	12834	3311.85	1328.5	0.401135	0.000660222	0.0470457	IWAT
Col6a3	collagen, type VI, alpha 3	12835	185.631	61.8125	0.332986	0.000170802	0.0193584	IWAT
Cox17	cytochrome c oxidase assembly protein 17	12856	2626.27	5234.45	1.99311	0.000614076	0.0446415	IWAT
Cox4i1	cytochrome c oxidase subunit IV isoform 1	12857	18582.8	38551.6	2.07459	0.000351465	0.0306605	IWAT
Cox5a	cytochrome c oxidase subunit Va	12858	9111.28	22257	2.4428	0.000192058	0.0211029	IWAT
Cox7a1	cytochrome c oxidase subunit VIIa 1	12865	1711.63	7150.68	4.1777	2.44302e-08	2.79411e-05	IWAT
Cox8b	cytochrome c oxidase subunit VIIIb	12869	44.8656	186.885	4.16545	2.52351e-08	2.79411e-05	IWAT
Cpt1b	carnitine palmitoyltransferase 1b, muscle	12895	6.81278	34.86	5.11686	0.000125193	0.0155348	IWAT
Crat	carnitine acetyltransferase	12908	2207.86	5294.66	2.39809	7.42855e-05	0.0111382	IWAT
Cryab	crystallin, alpha B	12955	643.491	220.043	0.341951	0.000412634	0.0343321	IWAT
Cycs	cytochrome c, somatic	13063	10891	25546.7	2.34567	2.31476e-05	0.00519518	IWAT
Emp1	epithelial membrane protein 1	13730	2677.39	702.907	0.262534	1.91016e-06	0.00101833	IWAT
Mpzl2	myelin protein zero-like 2	14012	300.603	803.224	2.67204	1.7652e-05	0.00435609	IWAT
Fabp3	fatty acid binding protein 3, muscle and heart	14077	742.687	3939.13	5.30389	3.91668e-07	0.00027742	IWAT
Fbp2	fructose bisphosphatase 2	14120	140.544	432.886	3.08008	0.000200931	0.021705	IWAT
Fh1	fumarate hydratase 1	14194	193.205	469.235	2.42869	8.91152e-05	0.0128272	IWAT
Slc6a12	solute carrier family 6 (neurotransmitter transporter, betaine/GABA), member 12	14411	38.4855	8.56921	0.222661	0.000217791	0.0224826	IWAT
Gamt	guanidinoacetate methyltransferase	14431	209.644	52.4513	0.250192	1.56378e-05	0.00410248	IWAT
Gpd1	glycerol-3-phosphate dehydrogenase 1 (soluble)	14555	13418.2	33442.5	2.49232	4.63073e-06	0.00185152	IWAT
Gpd2	glycerol phosphate dehydrogenase 2, mitochondrial	14571	2652.4	6411.54	2.41726	0.00013218	0.0159882	IWAT
Gja1	gap junction protein, alpha 1	14609	143.565	450.505	3.13798	4.28365e-07	0.000280268	IWAT
Gnao1	guanine nucleotide binding protein, alpha O	14681	113.997	270.016	2.36863	0.000204492	0.021705	IWAT
Got1	glutamic-oxaloacetic transaminase 1, soluble	14718	255.636	671.504	2.6268	9.22938e-05	0.0130946	IWAT
Gpam	glycerol-3-phosphate acyltransferase, mitochondrial	14732	47.8674	136.384	2.84921	4.72606e-05	0.00851208	IWAT
Gyk	glycerol kinase	14933	206.84	1255.7	6.07086	1.41337e-09	2.26045e-06	IWAT
Hadh	hydroxyacyl-Coenzyme A dehydrogenase	15107	347.029	884.184	2.54786	0.00056288	0.0433721	IWAT
Hpgd	hydroxyprostaglandin dehydrogenase 15 (NAD)	15446	283.035	122.496	0.432793	0.000263512	0.0252475	IWAT
Hspa9	heat shock protein 9	15526	2526.6	5329.86	2.10949	0.000213022	0.0223813	IWAT
Cyr61	cysteine rich protein 61	16007	145.818	53.2758	0.365358	0.00010764	0.014346	IWAT
Igfbp4	insulin-like growth factor binding protein 4	16010	2608.47	1099.96	0.421686	6.61819e-05	0.0102433	IWAT
Kcna5	potassium voltage-gated channel, shaker-related subfamily, member 5	16493	552.541	1399.08	2.53209	6.07139e-06	0.00220291	IWAT
Kcnj15	potassium inwardly-rectifying channel, subfamily J, member 15	16516	270.402	116.843	0.432107	0.00056347	0.0433721	IWAT
Kcnk3	potassium channel, subfamily K, member 3	16527	224.483	598.226	2.66491	5.61174e-05	0.00928453	IWAT
Kng1	kininogen 1	16644	8.95586	47.65	5.32054	6.27479e-06	0.00220291	IWAT
Rpsa	ribosomal protein SA	16785	1552.19	270.006	0.173952	2.29985e-05	0.00519518	IWAT
Lep	leptin	16846	3897.96	481.138	0.123433	1.3472e-05	0.00371795	IWAT
Lnx1	ligand of numb-protein X 1	16924	563.08	202.988	0.360495	0.000255029	0.0248033	IWAT
Anxa1	annexin A1	16952	2314.41	757.363	0.327239	0.000176322	0.0196742	IWAT
Mmp12	matrix metallopeptidase 12	17381	77.1488	23.8933	0.309704	0.000628574	0.0452385	IWAT
Ndufv1	NADH dehydrogenase (ubiquinone) flavoprotein 1	17995	140.025	365.326	2.60901	5.09229e-05	0.008726	IWAT
Nnmt	nicotinamide N-methyltransferase	18113	611.584	246.274	0.402682	4.47884e-05	0.00826517	IWAT
Npr3	natriuretic peptide receptor 3	18162	5453.63	942.659	0.17285	0.000205077	0.021705	IWAT
Ogdh	oxoglutarate (alpha-ketoglutarate) dehydrogenase (lipoamide)	18293	578.224	1533.47	2.65203	3.458e-06	0.00150832	IWAT
Orm3	orosomucoid 3	18407	99.9976	231.948	2.31954	0.000153058	0.0179115	IWAT
Pcolce	procollagen C-endopeptidase enhancer protein	18542	471.912	203.014	0.430194	0.000100976	0.0138423	IWAT
Pde4a	phosphodiesterase 4A, cAMP specific	18577	88.1196	208.121	2.36181	0.000264859	0.0252475	IWAT
Pfkl	phosphofructokinase, liver, B-type	18641	616.674	2201.22	3.56951	3.73738e-07	0.00027742	IWAT
Pgam1	phosphoglycerate mutase 1	18648	5169.99	12820.9	2.47988	0.000202552	0.021705	IWAT
Pgk1	phosphoglycerate kinase 1	18655	27.6425	79.4203	2.87313	0.000277598	0.0262878	IWAT
Pim1	proviral integration site 1	18712	46.8341	163.6	3.49319	2.73365e-06	0.00131161	IWAT
Pkia	protein kinase inhibitor, alpha	18767	159.454	57.845	0.36277	8.43708e-05	0.0123922	IWAT
Endou	endonuclease, polyU-specific	19011	62.5463	18.376	0.293798	0.000197272	0.0215117	IWAT
Ret	ret proto-oncogene	19713	81.1384	25.1256	0.309663	0.00013009	0.0159114	IWAT
Acsm3	acyl-CoA synthetase medium-chain family member 3	20216	60.3933	147.263	2.4384	0.00021644	0.0224826	IWAT
Ccl11	chemokine (C-C motif) ligand 11	20292	478.141	225.426	0.471465	0.000547018	0.0432625	IWAT
Serpinf1	serine (or cysteine) peptidase inhibitor, clade F, member 1	20317	1076.68	415.362	0.385782	4.73091e-05	0.00851208	IWAT
Slc16a1	solute carrier family 16 (monocarboxylic acid transporters), member 1	20501	629.749	1337.55	2.12395	0.000535941	0.0426206	IWAT
Sparc	secreted acidic cysteine rich glycoprotein	20692	24156.5	10990.3	0.454962	9.27919e-05	0.0130946	IWAT
Sucla2	succinate-Coenzyme A ligase, ADP-forming, beta subunit	20916	1077.3	2374.87	2.20446	9.77706e-05	0.0135318	IWAT
Syngr1	synaptogyrin 1	20972	227.916	564.186	2.47541	0.000580719	0.0439265	IWAT
Otop1	otopetrin 1	21906	837.274	2420.34	2.89073	0.000110649	0.0146118	IWAT
Ucp1	uncoupling protein 1 (mitochondrial, proton carrier)	22227	1470.78	11032	7.50076	2.81902e-10	5.07213e-07	IWAT
Uck1	uridine-cytidine kinase 1	22245	204.815	457.278	2.23264	0.000461063	0.0377196	IWAT
Uqcrc1	ubiquinol-cytochrome c reductase core protein 1	22273	4755.45	11491.8	2.41655	2.48949e-05	0.00536469	IWAT
Vim	vimentin	22352	6873.64	3358.11	0.488549	0.000377186	0.0319636	IWAT
Adamts5	a disintegrin-like and metallopeptidase (reprolysin type) with thrombospondin type 1 motif, 5 (aggrecanase-2)	23794	2168.72	460.499	0.212337	6.03637e-05	0.00965417	IWAT
Esrra	estrogen related receptor, alpha	26379	171.257	422.828	2.46896	0.000461209	0.0377196	IWAT
Slc27a2	solute carrier family 27 (fatty acid transporter), member 2	26458	104.326	355.1	3.40374	0.000113184	0.0148106	IWAT
Pdhx	pyruvate dehydrogenase complex, component X	27402	498.52	1013.51	2.03305	0.000510208	0.0414066	IWAT
Nrep	neuronal regeneration related protein	27528	336.208	115.424	0.343311	6.27103e-05	0.00991926	IWAT
Gfm1	G elongation factor, mitochondrial 1	28030	179.343	381.088	2.12491	0.000603129	0.0440682	IWAT
Agpat3	1-acylglycerol-3-phosphate O-acyltransferase 3	28169	439.057	929.174	2.11629	0.000567663	0.0434625	IWAT
Grb14	growth factor receptor bound protein 14	50915	902.19	350.138	0.388098	1.13595e-05	0.00340644	IWAT
Folh1	folate hydrolase 1	53320	34.9016	7.29668	0.209065	0.000667407	0.0473235	IWAT
Ppp1r3c	protein phosphatase 1, regulatory (inhibitor) subunit 3C	53412	266.072	821.306	3.08677	9.89848e-08	8.90492e-05	IWAT
Nap1l1	nucleosome assembly protein 1-like 1	53605	1605.7	718.557	0.447503	0.000154644	0.0179511	IWAT
Slc4a4	solute carrier family 4 (anion exchanger), member 4	54403	87.0186	520.542	5.98196	4.46393e-12	9.17912e-09	IWAT
Sfrp5	secreted frizzled-related sequence protein 5	54612	1242.44	118.544	0.0954127	5.00867e-05	0.00868611	IWAT
Hebp2	heme binding protein 2	56016	164.719	349.524	2.12194	0.000595314	0.0440682	IWAT
Olfm1	olfactomedin 1	56177	785.142	295.099	0.375854	9.0105e-06	0.00288216	IWAT
Htra1	HtrA serine peptidase 1	56213	1207.95	486.783	0.402981	1.56757e-05	0.00410248	IWAT
Hsd17b12	hydroxysteroid (17-beta) dehydrogenase 12	56348	2787.71	5819.31	2.08749	0.000222171	0.0225206	IWAT
Letm1	leucine zipper-EF-hand containing transmembrane protein 1	56384	717.379	1559.34	2.17367	0.000173701	0.0195332	IWAT
Dpt	dermatopontin	56429	4708.49	1368.04	0.290548	1.36804e-08	1.79015e-05	IWAT
Suclg1	succinate-CoA ligase, GDP-forming, alpha subunit	56451	3574.28	9245.54	2.58669	0.000218672	0.0224826	IWAT
Mlycd	malonyl-CoA decarboxylase	56690	102.839	228.69	2.22376	0.00071664	0.0498324	IWAT
Slc25a20	solute carrier family 25 (mitochondrial carnitine/acylcarnitine translocase), member 20	57279	1112.06	3218.62	2.89428	2.63288e-06	0.00130681	IWAT
Gmnn	geminin	57441	58.3854	161.256	2.76192	0.00011991	0.0152742	IWAT
Cend1	cell cycle exit and neuronal differentiation 1	57754	1.93084	16.8034	8.70266	0.000402508	0.0336843	IWAT
Nek6	NIMA (never in mitosis gene a)-related expressed kinase 6	59126	127.12	44.9247	0.353402	0.000620898	0.0449106	IWAT
Fads3	fatty acid desaturase 3	60527	978.648	275.228	0.281233	0.000440341	0.0364268	IWAT
Cables1	CDK5 and Abl enzyme substrate 1	63955	311.14	779.748	2.5061	1.26071e-05	0.0037034	IWAT
Slc5a7	solute carrier family 5 (choline transporter), member 7	63993	62.0518	9.3321	0.150392	0.000105412	0.0141804	IWAT
Smoc2	SPARC related modular calcium binding 2	64074	690.009	275.016	0.398569	0.000560056	0.0433721	IWAT
Clstn1	calsyntenin 1	65945	271.606	875.126	3.22204	6.83526e-07	0.000409945	IWAT
Cox7b	cytochrome c oxidase subunit VIIb	66142	12522.4	28843.7	2.30336	3.43448e-05	0.00659146	IWAT
Rmdn1	regulator of microtubule dynamics 1	66302	256.052	549.5	2.14605	0.00034124	0.0302878	IWAT
Gmpr	guanosine monophosphate reductase	66355	79.814	217.427	2.72418	0.000130439	0.0159114	IWAT
Ndufc1	NADH dehydrogenase (ubiquinone) 1, subcomplex unknown, 1	66377	2270.02	4511.39	1.98738	0.000594597	0.0440682	IWAT
Slmo2	slowmo homolog 2 (Drosophila)	66390	1064.71	2185.24	2.05243	0.000527043	0.0421459	IWAT
Uqcr11	ubiquinol-cytochrome c reductase, complex III subunit XI	66594	9710.36	21032	2.16594	0.000310444	0.028104	IWAT
Uqcrfs1	ubiquinol-cytochrome c reductase, Rieske iron-sulfur polypeptide 1	66694	1881.28	3854.32	2.04878	0.000338769	0.0302872	IWAT
Etfdh	electron transferring flavoprotein, dehydrogenase	66841	2436.12	7149.07	2.93461	1.39839e-06	0.000781541	IWAT
Uqcrc2	ubiquinol cytochrome c reductase core protein 2	67003	684.983	1382.21	2.01787	0.000518764	0.0417155	IWAT
Tmem246	transmembrane protein 246	67063	106.596	267.136	2.50606	0.000245214	0.0245112	IWAT
1700037H04Rik	RIKEN cDNA 1700037H04 gene	67326	1698.61	3880.54	2.28453	5.9907e-05	0.00965417	IWAT
Adck3	aarF domain containing kinase 3	67426	406.249	1183.15	2.91238	2.53805e-07	0.000202959	IWAT
Entpd4	ectonucleoside triphosphate diphosphohydrolase 4	67464	223.729	576.238	2.57561	1.72669e-05	0.00435609	IWAT
Agpat2	1-acylglycerol-3-phosphate O-acyltransferase 2 (lysophosphatidic acid acyltransferase, beta)	67512	308.532	711.934	2.30749	0.00024942	0.0246937	IWAT
Rmdn3	regulator of microtubule dynamics 3	67809	763.552	1732.83	2.26943	8.7627e-05	0.0127404	IWAT
Idh3a	isocitrate dehydrogenase 3 (NAD+) alpha	67834	6790.29	15778.1	2.32363	4.28838e-05	0.00801649	IWAT
Ppa1	pyrophosphatase (inorganic) 1	67895	1755.54	3604.44	2.05318	0.000371344	0.0318162	IWAT
Ccdc80	coiled-coil domain containing 80	67896	4104.72	1406.06	0.342546	2.34602e-05	0.00519518	IWAT
Mtfp1	mitochondrial fission process 1	67900	169.753	449.324	2.64692	1.71532e-05	0.00435609	IWAT
Coq9	coenzyme Q9 homolog (yeast)	67914	2391.35	5127.49	2.14418	0.000396898	0.0334091	IWAT
Fam195a	family with sequence similarity 195, member A	68241	355.493	1012.43	2.84797	0.000342984	0.0302878	IWAT
Letmd1	LETM1 domain containing 1	68614	1565.89	6087.71	3.88769	1.88528e-07	0.000159628	IWAT
Acss1	acyl-CoA synthetase short-chain family member 1	68738	211.062	613.458	2.90653	3.82041e-06	0.00161738	IWAT
Srpx2	sushi-repeat-containing protein, X-linked 2	68792	321.379	84.8618	0.264056	0.000560495	0.0433721	IWAT
Prr32	proline rich 32	68800	49.3316	5.25851	0.106595	1.36898e-05	0.00371795	IWAT
Isca1	iron-sulfur cluster assembly 1 homolog (S. cerevisiae)	69046	75.4233	176.457	2.33955	0.000512045	0.0414066	IWAT
Pxdn	peroxidasin homolog (Drosophila)	69675	854.73	368.664	0.431322	0.000681274	0.0480699	IWAT
Ndufab1	NADH dehydrogenase (ubiquinone) 1, alpha/beta subcomplex, 1	70316	47.5798	119.186	2.50497	0.000359416	0.0309787	IWAT
Tln2	talin 2	70549	340.405	123.207	0.361943	0.000104037	0.0141275	IWAT
Golga7b	golgi autoantigen, golgin subfamily a, 7B	71146	87.8431	28.3269	0.322472	0.000123492	0.0155348	IWAT
Cyp2u1	cytochrome P450, family 2, subfamily u, polypeptide 1	71519	4.43196	28.1133	6.34331	0.000116671	0.0151294	IWAT
Ddhd2	DDHD domain containing 2	72108	918.621	2115.22	2.3026	4.99131e-05	0.00868611	IWAT
Slc25a42	solute carrier family 25, member 42	73095	218.738	668.385	3.05565	6.40344e-07	0.000400744	IWAT
Vgll3	vestigial like 3 (Drosophila)	73569	155.138	39.1055	0.252069	4.8592e-05	0.00863497	IWAT
Ankrd9	ankyrin repeat domain 9	74251	40.2407	140.045	3.48019	3.39514e-06	0.00150832	IWAT
Ttc25	tetratricopeptide repeat domain 25	74407	25.6047	95.0425	3.71191	4.24899e-06	0.00174743	IWAT
Pank1	pantothenate kinase 1	75735	205.823	717.06	3.48387	2.05907e-06	0.00105851	IWAT
Dlst	dihydrolipoamide S-succinyltransferase (E2 component of 2-oxo-glutarate complex)	78920	1219.67	2666.02	2.18585	0.000135315	0.0161219	IWAT
Sp6	trans-acting transcription factor 6	83395	41.6575	10.821	0.259761	0.000295661	0.0274564	IWAT
Dnaja3	DnaJ (Hsp40) homolog, subfamily A, member 3	83945	550.727	1260.84	2.28942	6.80516e-05	0.0103109	IWAT
Mcam	melanoma cell adhesion molecule	84004	560.441	152.562	0.272218	9.8058e-06	0.00306836	IWAT
Sucnr1	succinate receptor 1	84112	722.164	331.274	0.458724	0.000353745	0.0306736	IWAT
Nkd1	naked cuticle 1 homolog (Drosophila)	93960	199.654	70.2853	0.352036	0.000294999	0.0274564	IWAT
Hadha	hydroxyacyl-Coenzyme A dehydrogenase/3-ketoacyl-Coenzyme A thiolase/enoyl-Coenzyme A hydratase (trifunctional protein), alpha subunit	97212	3955.65	12674	3.20403	1.32991e-05	0.00371795	IWAT
Pafah2	platelet-activating factor acetylhydrolase 2	100163	368.798	881.134	2.3892	2.69866e-05	0.00549165	IWAT
Acacb	acetyl-Coenzyme A carboxylase beta	100705	1076.47	3282.75	3.04955	8.63448e-08	8.28565e-05	IWAT
Chchd10	coiled-coil-helix-coiled-coil-helix domain containing 10	103172	7201.78	22734.7	3.15682	2.3185e-05	0.00519518	IWAT
Sec14l4	SEC14-like 4 (S. cerevisiae)	103655	6.97241	31.773	4.55697	0.000252498	0.0247242	IWAT
Adcy3	adenylate cyclase 3	104111	96.2825	244.475	2.53915	0.000250471	0.0246937	IWAT
Aspg	asparaginase homolog (S. cerevisiae)	104816	65.794	485.629	7.38106	1.60263e-13	7.6894e-10	IWAT
Ppif	peptidylprolyl isomerase F (cyclophilin F)	105675	225.487	532.927	2.36345	9.6867e-05	0.0135318	IWAT
Atf5	activating transcription factor 5	107503	755.413	1721.11	2.27837	6.73531e-05	0.0103109	IWAT
Fam210a	family with sequence similarity 210, member A	108654	237.747	523.737	2.20292	0.000236773	0.0238329	IWAT
3010033K07Rik	RIKEN cDNA 3010033K07 gene	109215	110.177	307.692	2.7927	8.69146e-06	0.00285353	IWAT
Adtrp	androgen dependent TFPI regulating protein	109254	140.853	400.629	2.84429	2.70882e-05	0.00549165	IWAT
Me3	malic enzyme 3, NADP(+)-dependent, mitochondrial	109264	13.3012	57.9704	4.35827	1.29696e-05	0.00371795	IWAT
Pcca	propionyl-Coenzyme A carboxylase, alpha polypeptide	110821	798.084	1735.73	2.17487	0.000602187	0.0440682	IWAT
Egln1	egl-9 family hypoxia-inducible factor 1	112405	788.108	1998	2.53519	5.51089e-05	0.0092237	IWAT
Egln3	egl-9 family hypoxia-inducible factor 3	112407	80.5995	276.412	3.42945	2.25827e-05	0.00519518	IWAT
Impa2	inositol (myo)-1(or 4)-monophosphatase 2	114663	12.7007	61.6843	4.85676	0.000325272	0.0292623	IWAT
Kirrel	kin of IRRE like (Drosophila)	170643	96.2236	27.9757	0.290736	2.21918e-05	0.00519518	IWAT
Tmem37	transmembrane protein 37	170706	188.841	686.679	3.63628	7.56168e-09	1.08843e-05	IWAT
Ppargc1b	peroxisome proliferative activated receptor, gamma, coactivator 1 beta	170826	84.8971	228.736	2.69428	2.67005e-05	0.00549165	IWAT
Acot2	acyl-CoA thioesterase 2	171210	705.35	1662.88	2.35753	0.000377505	0.0319636	IWAT
AI317395	expressed sequence AI317395	215929	59.0514	213.223	3.61081	1.78553e-05	0.00435609	IWAT
Lace1	lactation elevated 1	215951	154.414	433.957	2.81035	3.28432e-06	0.00150832	IWAT
Adamts2	a disintegrin-like and metallopeptidase (reprolysin type) with thrombospondin type 1 motif, 2	216725	266.598	96.3378	0.361359	1.07458e-05	0.00329096	IWAT
Coq6	coenzyme Q6 homolog (yeast)	217707	181.745	380.371	2.09288	0.000707807	0.0496984	IWAT
C030006K11Rik	RIKEN cDNA C030006K11 gene	223665	1649.18	4258.83	2.58239	7.81094e-06	0.00267692	IWAT
Ankrd29	ankyrin repeat domain 29	225187	157.74	48.575	0.307944	5.1361e-06	0.00199808	IWAT
Ahcyl1	S-adenosylhomocysteine hydrolase-like 1	229709	1185.95	2397.63	2.02169	0.000575709	0.0438453	IWAT
Lppr4	lipid phosphate phosphatase-related protein type 4	229791	35.6663	4.65827	0.130607	2.70632e-05	0.00549165	IWAT
Slc25a51	solute carrier family 25, member 51	230125	2069.98	4494.8	2.17142	0.000164628	0.0188068	IWAT
Igsf21	immunoglobulin superfamily, member 21	230868	70.3883	171.556	2.43728	0.000262294	0.0252475	IWAT
Hadhb	hydroxyacyl-Coenzyme A dehydrogenase/3-ketoacyl-Coenzyme A thiolase/enoyl-Coenzyme A hydratase (trifunctional protein), beta subunit	231086	47.0468	157.014	3.33739	8.72274e-06	0.00285353	IWAT
Insc	inscuteable homolog (Drosophila)	233752	139.919	348.2	2.48858	0.000600152	0.0440682	IWAT
Rtn4rl1	reticulon 4 receptor-like 1	237847	213.751	94.9301	0.444116	0.000714944	0.0498324	IWAT
Phospho1	phosphatase, orphan 1	237928	564.921	2443.27	4.32498	5.97454e-05	0.00965417	IWAT
Prkag3	protein kinase, AMP-activated, gamma 3 non-catatlytic subunit	241113	26.0303	3.27068	0.125649	5.39018e-05	0.0091278	IWAT
Ppp1r3b	protein phosphatase 1, regulatory (inhibitor) subunit 3B	244416	228.228	1081.44	4.73843	6.51355e-13	1.87512e-09	IWAT
Nat8l	N-acetyltransferase 8-like	269642	419.853	888.815	2.11697	0.000288027	0.0270971	IWAT
Adcy10	adenylate cyclase 10	271639	19.5151	72.1116	3.69517	3.27653e-05	0.0063733	IWAT
E030003E18Rik	RIKEN cDNA E030003E18 gene	320092	19.0573	1.2647	0.0663629	2.79866e-05	0.00559498	IWAT
Adrbk2	adrenergic receptor kinase, beta 2	320129	213.086	549.965	2.58095	2.49711e-05	0.00536469	IWAT
B330016D10Rik	RIKEN cDNA B330016D10 gene	320456	35.3424	95.0877	2.69047	0.000349785	0.0306605	IWAT
Phf8	PHD finger protein 8	320595	136.983	46.8237	0.341821	3.69544e-05	0.00699898	IWAT
Lgr6	leucine-rich repeat-containing G protein-coupled receptor 6	329252	3.63289	72.4269	19.9365	1.13131e-12	2.71401e-09	IWAT
Acot11	acyl-CoA thioesterase 11	329910	363.576	1789.32	4.92144	3.02801e-13	1.08963e-09	IWAT
Tmem171	transmembrane protein 171	380863	3.04125	28.3875	9.33418	5.73716e-06	0.00217318	IWAT
Slc25a34	solute carrier family 25, member 34	384071	8.09833	135.655	16.751	6.19088e-15	8.91116e-11	IWAT
Cdsn	corneodesmosin	386463	1211.25	484.373	0.399896	0.000305433	0.0280026	IWAT
Acsl5	acyl-CoA synthetase long-chain family member 5	433256	1316.14	6950.62	5.28109	4.0474e-07	0.00027742	IWAT
Trabd2b	TraB domain containing 2B	666048	271.118	67.6758	0.249617	0.000657687	0.0470457	IWAT
LOC100502829	#N/A	#N/A	42.0122	123.916	2.94953	3.05807e-05	0.00602984	IWAT
LOC100503191	#N/A	#N/A	510.107	1118.05	2.19179	0.000149433	0.0176306	IWAT
LOC100504435	#N/A	#N/A	11.3889	45.4471	3.99047	0.000161732	0.0186237	IWAT
LOC100504104	#N/A	#N/A	7.66468	34.9069	4.55426	0.000220501	0.0225098	IWAT
LOC100503984	#N/A	#N/A	35182.6	71436.5	2.03045	0.000561975	0.0433721	IWAT
LOC100504137	#N/A	#N/A	50.9426	124.057	2.43523	0.000582879	0.0439265	IWAT
Chrna4	cholinergic receptor, nicotinic, alpha polypeptide 4	11438	51.5891	2.59361	0.0502744	7.57462e-05	0.0086044	liver
Alas2	aminolevulinic acid synthase 2, erythroid	11656	1055.69	643.021	0.609099	0.000150543	0.0153493	liver
Aox1	aldehyde oxidase 1	11761	716.283	1396.83	1.95011	1.77956e-09	8.73574e-07	liver
App	amyloid beta (A4) precursor protein	11820	1387.73	2211.08	1.59331	1.85131e-05	0.00270705	liver
Aqp4	aquaporin 4	11829	210.212	33.2986	0.158405	3.05127e-07	7.48924e-05	liver
Aqp8	aquaporin 8	11833	1449.33	385.723	0.266139	3.4917e-10	2.18152e-07	liver
Bhmt	betaine-homocysteine methyltransferase	12116	55660.4	19031.1	0.341915	4.13597e-05	0.00521549	liver
Chic1	cysteine-rich hydrophobic domain 1	12212	22.1559	8.74184	0.39456	0.000204211	0.0187125	liver
C4bp	complement component 4 binding protein	12269	12924	8540.24	0.660803	0.000155872	0.0157534	liver
C9	complement component 9	12279	121.868	73.1802	0.600486	0.000184975	0.0177796	liver
Camk2b	calcium/calmodulin-dependent protein kinase II, beta	12323	63.9416	15.8539	0.247944	0.000489646	0.03781	liver
Serpina6	serine (or cysteine) peptidase inhibitor, clade A, member 6	12401	1000.81	1676.46	1.6751	3.79581e-06	0.000652167	liver
Cbr1	carbonyl reductase 1	12408	231.109	545.407	2.35996	7.63927e-13	8.07705e-10	liver
Cyp21a1	cytochrome P450, family 21, subfamily a, polypeptide 1	13079	95.4264	33.1661	0.347557	2.20133e-07	5.81871e-05	liver
Cyp2c38	cytochrome P450, family 2, subfamily c, polypeptide 38	13097	121.424	362.247	2.98331	4.02133e-07	9.2122e-05	liver
Cyp2j6	cytochrome P450, family 2, subfamily j, polypeptide 6	13110	1260.64	654.641	0.519294	2.46462e-06	0.000445739	liver
Cyp4a12b	cytochrome P450, family 4, subfamily a, polypeptide 12B	13118	315.577	58.7325	0.186112	2.53401e-31	8.70751e-28	liver
Cyp4a14	cytochrome P450, family 4, subfamily a, polypeptide 14	13119	185.703	1358.73	7.31669	1.35011e-21	3.09288e-18	liver
Dct	dopachrome tautomerase	13190	139.668	11.2417	0.0804891	4.6908e-10	2.80326e-07	liver
Emp2	epithelial membrane protein 2	13731	142.261	258.549	1.81742	4.029e-06	0.000675348	liver
Epb4.1l1	erythrocyte protein band 4.1-like 1	13821	14.5492	52.445	3.60466	0.000175888	0.0172684	liver
Ephx1	epoxide hydrolase 1, microsomal	13849	6166.82	12795.6	2.07491	1.40561e-09	7.15561e-07	liver
Ces3b	carboxylesterase 3B	13909	9930.4	6722.64	0.676976	0.000199205	0.0186252	liver
Chchd2	coiled-coil-helix-coiled-coil-helix domain containing 2	14004	32.1692	77.2479	2.4013	9.49242e-08	2.77603e-05	liver
Mpzl2	myelin protein zero-like 2	14012	1262.46	849.289	0.672724	0.000340332	0.0280111	liver
Fabp2	fatty acid binding protein 2, intestinal	14079	6380.45	3627.13	0.568475	2.76671e-07	6.91426e-05	liver
Srgap2	SLIT-ROBO Rho GTPase activating protein 2	14270	25.1905	8.70014	0.345374	0.000509776	0.038712	liver
Ggh	gamma-glutamyl hydrolase	14590	207.519	323.089	1.55691	0.000278996	0.0241183	liver
Ghr	growth hormone receptor	14600	9009	5896.64	0.654527	0.000123155	0.0131901	liver
Gna14	guanine nucleotide binding protein, alpha 14	14675	39.8398	11.5791	0.290642	6.6708e-05	0.00766867	liver
Got1	glutamic-oxaloacetic transaminase 1, soluble	14718	7257.58	4471.35	0.616094	0.000660253	0.047473	liver
Gsta2	glutathione S-transferase, alpha 2 (Yc2)	14858	4.85506	16.4658	3.39146	9.23209e-05	0.0101516	liver
Gstm2	glutathione S-transferase, mu 2	14863	473.646	932.678	1.96915	3.30987e-05	0.00433278	liver
Gstm4	glutathione S-transferase, mu 4	14865	7469.64	13498.1	1.80706	3.38341e-08	1.13427e-05	liver
Gsto1	glutathione S-transferase omega 1	14873	624.423	1227.03	1.96506	2.0215e-09	9.58123e-07	liver
Hsd17b10	hydroxysteroid (17-beta) dehydrogenase 10	15108	1727.62	1056.51	0.611542	9.45596e-06	0.00149393	liver
Hnrnpc	heterogeneous nuclear ribonucleoprotein C	15381	869.501	594.863	0.684142	0.000702009	0.0499954	liver
Hsd3b1	hydroxy-delta-5-steroid dehydrogenase, 3 beta- and steroid delta-isomerase 1	15492	337.847	220.388	0.65233	0.00031851	0.0266947	liver
Hspb1	heat shock protein 1	15507	125.57	270.416	2.15351	8.71531e-10	4.60738e-07	liver
Igfbp2	insulin-like growth factor binding protein 2	16008	2475.36	4122.21	1.6653	2.21269e-06	0.000405512	liver
Mafb	v-maf musculoaponeurotic fibrosarcoma oncogene family, protein B (avian)	16658	259.036	128.924	0.497708	8.22918e-05	0.00927132	liver
Rpsa	ribosomal protein SA	16785	883.262	1589.63	1.79972	2.67269e-05	0.00363723	liver
Mycl	v-myc myelocytomatosis viral oncogene homolog, lung carcinoma derived (avian)	16918	36.0686	16.8653	0.467588	0.000344311	0.0280282	liver
Mmp14	matrix metallopeptidase 14 (membrane-inserted)	17387	117.701	193.958	1.64789	0.000131757	0.0139307	liver
Orm1	orosomucoid 1	18405	147.078	49.0206	0.333297	3.71366e-14	4.64039e-11	liver
Orm3	orosomucoid 3	18407	17.5991	1.736	0.0986417	1.25321e-07	3.51376e-05	liver
P2ry2	purinergic receptor P2Y, G-protein coupled 2	18442	147.034	92.964	0.632262	0.000609438	0.0443213	liver
Pira1	paired-Ig-like receptor A1	18722	212.138	414.361	1.95327	2.1015e-08	7.40643e-06	liver
Pklr	pyruvate kinase liver and red blood cell	18770	1818.49	858.357	0.472018	3.79189e-05	0.00482589	liver
Pstpip1	proline-serine-threonine phosphatase-interacting protein 1	19200	669.353	390.62	0.583579	3.62119e-06	0.000630042	liver
Rad51b	RAD51 homolog B	19363	9.97672	36.1853	3.62698	0.000516093	0.0389764	liver
S100a10	S100 calcium binding protein A10 (calpactin)	20194	1465.45	745.825	0.508938	2.24422e-09	1.02823e-06	liver
Scd1	stearoyl-Coenzyme A desaturase 1	20249	52584.8	13586	0.258363	6.19324e-10	3.40505e-07	liver
Selenbp2	selenium binding protein 2	20342	76.6691	30.3563	0.39594	1.13436e-05	0.00175188	liver
Slc23a1	solute carrier family 23 (nucleobase transporters), member 1	20522	955.234	534.083	0.559112	2.34559e-07	6.08305e-05	liver
Slc7a5	solute carrier family 7 (cationic amino acid transporter, y+ system), member 5	20539	20.2035	51.9621	2.57193	8.73791e-07	0.000181974	liver
Slc7a7	solute carrier family 7 (cationic amino acid transporter, y+ system), member 7	20540	29.5471	79.4019	2.6873	7.98931e-08	2.38724e-05	liver
Sort1	sortilin 1	20661	82.2112	132.566	1.61251	0.000715668	0.0504454	liver
Serpina3k	serine (or cysteine) peptidase inhibitor, clade A, member 3K	20714	80222.4	45414.5	0.566108	1.37761e-07	3.71278e-05	liver
Dntt	deoxynucleotidyltransferase, terminal	21673	95.6736	16.1318	0.168613	0.000170182	0.0168284	liver
Thrsp	thyroid hormone responsive	21835	1074.82	309.615	0.288062	1.44045e-08	5.4997e-06	liver
Tpmt	thiopurine methyltransferase	22017	211.64	130.338	0.61585	0.000148326	0.0153289	liver
Ugdh	UDP-glucose dehydrogenase	22235	384.107	725.76	1.88947	6.90769e-07	0.000146071	liver
Ung	uracil DNA glycosylase	22256	56.8333	105.347	1.85361	4.18373e-05	0.00522776	liver
Vil1	villin 1	22349	9.79455	73.6481	7.51929	3.4671e-24	9.53105e-21	liver
Vldlr	very low density lipoprotein receptor	22359	19.5565	66.4829	3.39953	6.46601e-08	1.97501e-05	liver
Gdf15	growth differentiation factor 15	23886	59.3877	118.524	1.99576	0.000331131	0.0275843	liver
Usp18	ubiquitin specific peptidase 18	24110	114.782	203.8	1.77554	6.69509e-05	0.00766867	liver
B3galt1	UDP-Gal:betaGlcNAc beta 1,3-galactosyltransferase, polypeptide 1	26877	369.949	224.485	0.606799	0.000521964	0.0389913	liver
Acot1	acyl-CoA thioesterase 1	26897	13.3627	34.7305	2.59907	0.000519959	0.0389913	liver
Omd	osteomodulin	27047	41.5289	17.4933	0.421231	6.30946e-05	0.00741227	liver
Asns	asparagine synthetase	27053	216.544	2224.4	10.2723	6.64243e-50	9.13003e-46	liver
Abca8b	ATP-binding cassette, sub-family A (ABC1), member 8b	27404	141.65	260.44	1.83862	0.00020287	0.0187125	liver
Abcb11	ATP-binding cassette, sub-family B (MDR/TAP), member 11	27413	2862.12	4292.75	1.49985	0.000159093	0.0158459	liver
Dnajc12	DnaJ (Hsp40) homolog, subfamily C, member 12	30045	90.6	157.802	1.74175	3.23113e-05	0.00427037	liver
Htatip2	HIV-1 tat interactive protein 2, homolog (human)	53415	456.035	1228.79	2.69452	3.38048e-14	4.64039e-11	liver
Cyp39a1	cytochrome P450, family 39, subfamily a, polypeptide 1	56050	436.287	1926.57	4.41584	1.90805e-38	1.31131e-34	liver
B4galt5	UDP-Gal:betaGlcNAc beta 1,4-galactosyltransferase, polypeptide 5	56336	451.399	714.318	1.58245	0.000120005	0.012988	liver
Aldh18a1	aldehyde dehydrogenase 18 family, member A1	56454	18.1086	37.7918	2.08695	0.00038413	0.0308764	liver
Fgf21	fibroblast growth factor 21	56636	54.8081	184.737	3.37061	3.54672e-07	8.39845e-05	liver
Cd200r1	CD200 receptor 1	57781	17.1155	2.95161	0.172453	2.44739e-07	6.22952e-05	liver
Crlf2	cytokine receptor-like factor 2	57914	186.38	294.241	1.57871	0.000227429	0.0202988	liver
Rhbg	Rhesus blood group-associated B glycoprotein	58176	49.6415	20.0701	0.404301	0.000133837	0.0140426	liver
Treh	trehalase (brush-border membrane glycoprotein)	58866	27.6995	3.10705	0.11217	2.48672e-09	1.10258e-06	liver
Acss2	acyl-CoA synthetase short-chain family member 2	60525	2744.1	1432.41	0.521996	5.64093e-09	2.34953e-06	liver
Chchd6	coiled-coil-helix-coiled-coil-helix domain containing 6	66098	120.04	189.307	1.57703	0.000481949	0.0374259	liver
Grina	glutamate receptor, ionotropic, N-methyl D-aspartate-associated protein 1 (glutamate binding)	66168	2154.77	3228.43	1.49827	0.000231539	0.0205142	liver
Pcp4l1	Purkinje cell protein 4-like 1	66425	21.9088	77.7241	3.54762	1.38995e-10	9.55247e-08	liver
Mgst3	microsomal glutathione S-transferase 3	66447	55.913	157.022	2.80832	5.70646e-07	0.000122555	liver
Fam213b	family with sequence similarity 213, member B	66469	50.2923	102.965	2.04733	2.66467e-06	0.000475661	liver
Uba5	ubiquitin-like modifier activating enzyme 5	66663	629.831	424.003	0.673201	0.000607693	0.0443213	liver
Neat1	nuclear paraspeckle assembly transcript 1 (non-protein coding)	66961	921.84	463.77	0.503091	2.95334e-05	0.00397977	liver
Gpx7	glutathione peroxidase 7	67305	35.1734	12.2635	0.348658	2.75949e-06	0.000486272	liver
1700037H04Rik	RIKEN cDNA 1700037H04 gene	67326	70.3144	37.5323	0.533778	0.000123792	0.0131901	liver
Retsat	retinol saturase (all trans retinol 13,14 reductase)	67442	212.213	361.389	1.70295	1.0849e-05	0.00169454	liver
Slc47a1	solute carrier family 47, member 1	67473	1175.63	730.191	0.621104	1.89132e-05	0.00273644	liver
Nudt7	nudix (nucleoside diphosphate linked moiety X)-type motif 7	67528	10583.2	7314.25	0.691121	0.000578888	0.0429402	liver
Aadac	arylacetamide deacetylase (esterase)	67758	366.57	238.582	0.65085	0.000601381	0.0442031	liver
Serpina12	serine (or cysteine) peptidase inhibitor, clade A (alpha-1 antiproteinase, antitrypsin), member 12	68054	5227.46	980.203	0.18751	2.48769e-08	8.54833e-06	liver
Hyi	hydroxypyruvate isomerase homolog (E. coli)	68180	1243.38	819.829	0.659353	0.000225193	0.0202306	liver
Elovl5	ELOVL family member 5, elongation of long chain fatty acids (yeast)	68801	6723.26	3379.72	0.502691	0.000581076	0.0429402	liver
Smim1	small integral membrane protein 1	68859	65.7066	112.354	1.70993	0.000177366	0.0172901	liver
Dnaic1	dynein, axonemal, intermediate chain 1	68922	10.9745	54.4425	4.96083	1.36749e-14	2.34953e-11	liver
Sult1c2	sulfotransferase family, cytosolic, 1C, member 2	69083	79.3251	43.8387	0.552646	0.000150757	0.0153493	liver
Odf3	outer dense fiber of sperm tails 3	69287	319.867	157.08	0.491079	1.00674e-08	3.95363e-06	liver
Fam89a	family with sequence similarity 89, member A	69627	89.7702	222.129	2.47442	4.65834e-06	0.00075328	liver
Enho	energy homeostasis associated	69638	261.566	641.607	2.45295	4.43626e-05	0.00544432	liver
1810019D21Rik	RIKEN cDNA 1810019D21 gene	69771	49.8351	24.2416	0.486435	0.000663136	0.047473	liver
Slc39a11	solute carrier family 39 (metal ion transporter), member 11	69806	709.27	471.143	0.664265	0.000357185	0.0288795	liver
2810408I11Rik	RIKEN cDNA 2810408I11 gene	69941	80.2523	26.1782	0.326199	6.80157e-11	4.9204e-08	liver
Fam213a	family with sequence similarity 213, member A	70564	348.302	225.712	0.648034	0.000333303	0.0275979	liver
Atoh8	atonal homolog 8 (Drosophila)	71093	62.9403	115.592	1.83653	2.11035e-05	0.00302153	liver
Cabyr	calcium-binding tyrosine-(Y)-phosphorylation regulated (fibrousheathin 2)	71132	55.0559	17.5174	0.318174	3.88734e-09	1.66973e-06	liver
Scara5	scavenger receptor class A, member 5 (putative)	71145	70.4753	6.66673	0.0945967	2.30343e-05	0.00326398	liver
Arhgap26	Rho GTPase activating protein 26	71302	188.951	100.908	0.534045	1.3211e-06	0.000267037	liver
Slc46a3	solute carrier family 46, member 3	71706	160.409	94.0816	0.586512	4.69965e-05	0.00566637	liver
Cyp2d40	cytochrome P450, family 2, subfamily d, polypeptide 40	71754	139.288	79.7132	0.57229	0.000200547	0.0186252	liver
Ugt2b1	UDP glucuronosyltransferase 2 family, polypeptide B1	71773	7148.55	4609.77	0.644854	4.83304e-05	0.00572695	liver
Osgin1	oxidative stress induced growth inhibitor 1	71839	1124.05	2578.85	2.29425	3.44928e-07	8.31761e-05	liver
Zbed5	zinc finger, BED-type containing 5	71970	97.3055	44.824	0.460652	0.000196142	0.0185929	liver
Slc39a4	solute carrier family 39 (zinc transporter), member 4	72027	107.298	305.686	2.84893	1.2782e-07	3.51376e-05	liver
Sulf2	sulfatase 2	72043	43.3458	9.29532	0.214445	3.92602e-12	3.63642e-09	liver
1810055G02Rik	RIKEN cDNA 1810055G02 gene	72056	1112.73	493.863	0.443832	4.69588e-07	0.000104105	liver
Slc43a1	solute carrier family 43, member 1	72401	57.7492	20.1657	0.349195	8.79593e-09	3.55588e-06	liver
Ift57	intraflagellar transport 57	73916	19.4466	39.2012	2.01584	0.000479384	0.0374259	liver
Them7	thioesterase superfamily member 7	74088	363.512	221.217	0.608554	4.50114e-05	0.00547506	liver
Dcaf6	DDB1 and CUL4 associated factor 6	74106	275.144	414.641	1.50699	0.000496897	0.0381257	liver
Dmgdh	dimethylglycine dehydrogenase precursor	74129	5580.48	2676.53	0.479623	0.000157072	0.0157588	liver
Pck2	phosphoenolpyruvate carboxykinase 2 (mitochondrial)	74551	100.38	227.357	2.26497	1.8324e-08	6.80713e-06	liver
Fam35a	family with sequence similarity 35, member A	75698	283.933	443.483	1.56193	0.000613861	0.044408	liver
Cln6	ceroid-lipofuscinosis, neuronal 6	76524	59.7709	99.6737	1.6676	0.000434172	0.0346959	liver
Tstd3	thiosulfate sulfurtransferase (rhodanese)-like domain containing 3	77032	296.663	187.024	0.630427	0.000216135	0.019674	liver
Mvp	major vault protein	78388	61.0071	109.549	1.79568	4.36881e-05	0.00540985	liver
Trim2	tripartite motif-containing 2	80890	364.937	221.281	0.606354	2.59837e-05	0.00357145	liver
Sucnr1	succinate receptor 1	84112	1718.56	754.143	0.438823	3.90876e-06	0.000663283	liver
Cml3	camello-like 3	93674	53.0397	1.68058	0.0316854	1.23641e-11	1.06215e-08	liver
Acacb	acetyl-Coenzyme A carboxylase beta	100705	298.053	130.922	0.439259	0.000237298	0.0207749	liver
Nfxl1	nuclear transcription factor, X-box binding-like 1	100978	50.9711	93.1072	1.82666	6.50353e-05	0.00757551	liver
AW549542	expressed sequence AW549542	100993	61.3401	125.092	2.03931	9.94181e-07	0.000203955	liver
Pls1	plastin 1 (I-isoform)	102502	33.9629	9.61896	0.28322	0.000198927	0.0186252	liver
Slc6a5	solute carrier family 6 (neurotransmitter transporter, glycine), member 5	104245	70.892	144.439	2.03745	3.60501e-07	8.39845e-05	liver
Fam19a5	family with sequence similarity 19, member A5	106014	31.9873	8.1494	0.254769	2.08524e-08	7.40643e-06	liver
Psat1	phosphoserine aminotransferase 1	107272	27.9992	221.073	7.8957	2.07949e-11	1.68133e-08	liver
Baiap2	brain-specific angiogenesis inhibitor 1-associated protein 2	108100	241.151	389.785	1.61636	0.00018725	0.0178733	liver
Slc22a7	solute carrier family 22 (organic anion transporter), member 7	108114	201.74	53.2281	0.263845	1.18908e-07	3.40497e-05	liver
F11	coagulation factor XI	109821	425.344	170.529	0.400921	1.64721e-05	0.00243451	liver
Cela1	chymotrypsin-like elastase family, member 1	109901	600.903	280.195	0.46629	2.18366e-06	0.000405512	liver
Gpr98	G protein-coupled receptor 98	110789	35.8708	12.2372	0.341146	1.6268e-06	0.000314935	liver
Etfa	electron transferring flavoprotein, alpha polypeptide	110842	161.186	99.0268	0.614365	0.000306133	0.0259741	liver
Lsm10	U7 snRNP-specific Sm-like protein LSM10	116748	147.653	250.953	1.69961	3.76967e-05	0.00482589	liver
Steap4	STEAP family member 4	117167	735.71	460.344	0.625714	2.99263e-05	0.00399357	liver
Hnmt	histamine N-methyltransferase	140483	583.026	376.647	0.64602	0.000232828	0.0205142	liver
Il17rc	interleukin 17 receptor C	171095	67.3324	125.158	1.8588	2.59313e-05	0.00357145	liver
Hspa1a	heat shock protein 1A	193740	155.215	288.005	1.85552	0.000466183	0.0368257	liver
Aldh1l2	aldehyde dehydrogenase 1 family, member L2	216188	3.1598	29.0461	9.19238	5.39964e-14	6.18484e-11	liver
Nr1d1	nuclear receptor subfamily 1, group D, member 1	217166	498.413	324.047	0.650157	0.000712061	0.0504454	liver
Stxbp6	syntaxin binding protein 6 (amisyn)	217517	101.21	60.4348	0.597123	0.000458189	0.0364035	liver
Setd4	SET domain containing 4	224440	47.6177	130.117	2.73253	5.80951e-10	3.32715e-07	liver
Hectd2	HECT domain containing 2	226098	263.277	75.3823	0.286323	4.72681e-11	3.60945e-08	liver
Slc17a9	solute carrier family 17, member 9	228993	57.4542	27.9663	0.486758	0.000139574	0.0145337	liver
Amigo1	adhesion molecule with Ig like domain 1	229715	27.6383	54.8142	1.98327	0.0001163	0.0126869	liver
Olfm3	olfactomedin 3	229759	44.6104	16.4132	0.367922	1.62375e-06	0.000314935	liver
Jazf1	JAZF zinc finger 1	231986	49.6336	23.7591	0.478689	0.000292284	0.025109	liver
Cib3	calcium and integrin binding family member 3	234421	172.351	71.4126	0.414343	0.000344617	0.0280282	liver
Fam214a	family with sequence similarity 214, member A	235493	999.301	595.413	0.59583	0.000475476	0.0373453	liver
Zc3h12d	zinc finger CCCH type containing 12D	237256	78.305	38.994	0.497976	1.44628e-05	0.00216078	liver
Rtn4rl1	reticulon 4 receptor-like 1	237847	109.839	195.978	1.78423	8.86135e-06	0.00141627	liver
Phospho1	phosphatase, orphan 1	237928	61.8411	106.912	1.72881	0.000179701	0.0173943	liver
Slc16a12	solute carrier family 16 (monocarboxylic acid transporters), member 12	240638	144.879	225.694	1.55782	0.000499282	0.0381257	liver
Slc35g1	solute carrier family 35, member G1	240660	139.799	219.439	1.56968	0.000309615	0.0261083	liver
Gm4956	predicted gene 4956	241041	189.528	71.8196	0.37894	4.58206e-06	0.000749767	liver
Vtcn1	V-set domain containing T cell activation inhibitor 1	242122	2.01298	15.788	7.84308	5.18339e-08	1.69633e-05	liver
Ppp1r9a	protein phosphatase 1, regulatory (inhibitor) subunit 9A	243725	61.6344	32.6345	0.529485	0.000222694	0.0201377	liver
Csad	cysteine sulfinic acid decarboxylase	246277	258.712	1534.58	5.93163	1.30229e-31	5.96664e-28	liver
Cyp4a12a	cytochrome P450, family 4, subfamily a, polypeptide 12a	277753	1421.26	778.003	0.547405	6.17331e-08	1.92846e-05	liver
Lrtm1	leucine-rich repeats and transmembrane domains 1	319476	89.3037	18.2293	0.204127	1.58017e-10	1.03426e-07	liver
Smo	smoothened homolog (Drosophila)	319757	50.2499	23.583	0.469314	3.3723e-05	0.00437285	liver
Gm826	predicted gene 826	329554	23.6567	6.74351	0.285057	1.34624e-05	0.00203342	liver
Col27a1	collagen, type XXVII, alpha 1	373864	289.493	95.0107	0.328197	4.36846e-07	9.84336e-05	liver
Cyp2d12	cytochrome P450, family 2, subfamily d, polypeptide 12	380997	31.505	7.43429	0.235972	5.78317e-08	1.8486e-05	liver
Unc93a	unc-93 homolog A (C. elegans)	381058	47.2857	86.386	1.82689	8.32966e-05	0.00930823	liver
Mup21	major urinary protein 21	381531	9891.75	3198.81	0.323382	5.04744e-07	0.000110122	liver
Ces1b	carboxylesterase 1B	382044	317.939	769.133	2.41912	1.95396e-14	2.98414e-11	liver
Ugt1a9	UDP glucuronosyltransferase 1 family, polypeptide A9	394434	2.7122	14.0596	5.18383	2.43387e-05	0.00341362	liver
Akr1c19	aldo-keto reductase family 1, member C19	432720	516.458	910.628	1.76322	8.79816e-05	0.00975248	liver
Slc22a28	solute carrier family 22, member 28	434674	542.398	316.44	0.583409	4.18189e-06	0.00069253	liver
Mup6	major urinary protein 6	620807	85.3082	40.8272	0.478585	2.16195e-06	0.000405512	liver
1500017E21Rik	RIKEN cDNA 1500017E21 gene	668215	381.168	104.77	0.274865	3.96845e-12	3.63642e-09	liver
Tcf24	transcription factor 24	100039596	12.7586	151.854	11.902	5.45825e-21	1.07177e-17	liver
4732419C18Rik	RIKEN cDNA 4732419C18 gene	100042484	329.916	176.952	0.536354	1.68811e-06	0.000322265	liver
Cyp2c69	cytochrome P450, family 2, subfamily c, polypeptide 69	100043108	17.9795	82.7306	4.60139	1.28159e-05	0.00195728	liver
B630019A10Rik	RIKEN cDNA B630019A10 gene	100043541	1032.03	653.404	0.633122	4.83322e-05	0.00572695	liver
Ranbp3l	RAN binding protein 3-like	223332	10.1459	1.02213	0.100743	2.40532e-05	0.00942217	BAT
Ptgds	prostaglandin D2 synthase (brain)	19215	114.38	15.3714	0.13439	0.000200635	0.0394137	BAT
Tmem45b	transmembrane protein 45b	235135	2140.1	328.923	0.153695	1.20159e-21	1.69448e-17	BAT
Lctl	lactase-like	235435	348.922	55.094	0.157898	1.75343e-12	1.23634e-08	BAT
Hspa12a	heat shock protein 12A	73442	19.2586	4.21214	0.218715	1.55117e-05	0.0078069	BAT
Vat1l	vesicle amine transport protein 1 homolog-like (T. californica)	270097	18.8672	4.5283	0.24001	2.9935e-05	0.0114093	BAT
Slc22a2	solute carrier family 22 (organic cation transporter), member 2	20518	50.1084	13.5649	0.27071	1.21709e-06	0.00122595	BAT
Chn1	chimerin 1	108699	625.165	174.097	0.278482	2.06385e-06	0.00181903	BAT
Stk39	serine/threonine kinase 39	53416	50.8049	14.1629	0.27877	4.7136e-07	0.000738569	BAT
Slc16a7	solute carrier family 16 (monocarboxylic acid transporters), member 7	20503	77.7501	22.7504	0.29261	8.77059e-08	0.000206138	BAT
Fam20c	family with sequence similarity 20, member C	80752	96.5135	28.3196	0.293426	3.1141e-08	8.783e-05	BAT
Ltc4s	leukotriene C4 synthase	17001	287.929	89.2706	0.310044	2.04468e-05	0.00848061	BAT
Cdsn	corneodesmosin	386463	99.1895	31.9086	0.321694	0.000244633	0.0446781	BAT
Ccdc80	coiled-coil domain containing 80	67896	305.003	100.452	0.329348	7.18307e-07	0.00092087	BAT
BC029214	cDNA sequence BC029214	227622	85.4038	28.42	0.332773	1.02559e-05	0.00556264	BAT
Slc44a3	solute carrier family 44, member 3	213603	85.3238	29.1399	0.341521	4.74516e-06	0.00304165	BAT
Krt79	keratin 79	223917	53.7337	18.41	0.342615	5.86055e-05	0.0196775	BAT
Gm10866	predicted gene 10866	100038696	428.396	149.908	0.349929	1.73965e-05	0.00817751	BAT
Angpt1	angiopoietin 1	11600	134.984	47.971	0.355382	1.04504e-06	0.00113363	BAT
Rpsa	ribosomal protein SA	16785	82.2697	29.864	0.363002	0.000125839	0.0295764	BAT
Sucnr1	succinate receptor 1	84112	101.958	37.3889	0.366707	5.7313e-06	0.00336762	BAT
Gamt	guanidinoacetate methyltransferase	14431	39.6092	14.5597	0.367583	0.000125063	0.0295764	BAT
Eci3	enoyl-Coenzyme A delta isomerase 3	69123	73.5026	27.6695	0.376442	3.11425e-05	0.0115571	BAT
Trabd2b	TraB domain containing 2B	666048	78.6892	29.8975	0.379944	1.60545e-05	0.0078069	BAT
Strip2	striatin interacting protein 2	320609	39.791	15.6133	0.392383	0.00022575	0.0430206	BAT
Fads3	fatty acid desaturase 3	60527	97.5325	39.9616	0.409726	3.85191e-05	0.0139281	BAT
Ctss	cathepsin S	13040	81.5598	33.6981	0.41317	0.000250289	0.0446781	BAT
Mcam	melanoma cell adhesion molecule	84004	64.5099	26.8429	0.416105	0.000206029	0.0398004	BAT
Abca2	ATP-binding cassette, sub-family A (ABC1), member 2	11305	520.674	225.206	0.432529	0.000233697	0.0433631	BAT
Abcd2	ATP-binding cassette, sub-family D (ALD), member 2	26874	940.265	419.254	0.445889	1.84271e-05	0.00838255	BAT
Rab6b	RAB6B, member RAS oncogene family	270192	812.739	373.958	0.46012	8.06274e-05	0.0252668	BAT
Map6	microtubule-associated protein 6	17760	277.632	128.445	0.462644	0.000106595	0.0285247	BAT
Aqp1	aquaporin 1	11826	874.16	407.824	0.466533	0.000105615	0.0285247	BAT
Tusc5	tumor suppressor candidate 5	237858	4326.46	2054.06	0.474765	4.7094e-05	0.016603	BAT
Hr	hairless	15460	256.789	122.057	0.475323	0.000122937	0.0295764	BAT
Epb4.1l1	erythrocyte protein band 4.1-like 1	13821	327.1	156.225	0.477607	0.000179426	0.0366706	BAT
Cyp4v3	cytochrome P450, family 4, subfamily v, polypeptide 3	102294	384.352	183.595	0.477673	0.000172739	0.0362524	BAT
Adh1	alcohol dehydrogenase 1 (class I)	11522	875.81	433.99	0.495529	0.000262197	0.0462188	BAT
Scd1	stearoyl-Coenzyme A desaturase 1	20249	323051	164499	0.509205	0.000281407	0.0489926	BAT
Igfals	23.7045	40	2.26553	1.17985	0.000291394	0	0.05	BAT
Glb1l2	151.219	121	0.402481	-1.31301	0.000297175	0.000297175	0.050491	BAT
Dusp6	dual specificity phosphatase 6	67603	278.012	568.67	2.04549	0.000112637	0.0294149	BAT
Bsg	basigin	12215	12617.3	26042.6	2.06404	7.60265e-05	0.0249332	BAT
Slc4a4	solute carrier family 4 (anion exchanger), member 4	54403	1016.66	2113.67	2.07903	0.000120486	0.0295764	BAT
Sema4a	sema domain, immunoglobulin domain (Ig), transmembrane domain (TM) and short cytoplasmic domain, (semaphorin) 4A	20351	218.299	455.217	2.08529	0.000199912	0.0394137	BAT
AI317395	expressed sequence AI317395	215929	240.574	502.254	2.08773	0.000150205	0.033622	BAT
Slco4a1	solute carrier organic anion transporter family, member 4a1	108115	60.4455	128.109	2.11941	0.000231409	0.0433631	BAT
Ifi30	interferon gamma inducible protein 30	65972	72.8471	156.716	2.1513	0.00015341	0.03363	BAT
Sorl1	sortilin-related receptor, LDLR class A repeats-containing	20660	353.24	762.683	2.15911	7.9073e-05	0.0252668	BAT
Arhgdig	Rho GDP dissociation inhibitor (GDI) gamma	14570	75.2751	163.615	2.17356	9.77579e-05	0.0275716	BAT
Loxl1	lysyl oxidase-like 1	16949	325.341	749.061	2.30239	1.91325e-05	0.00843146	BAT
Gpam	glycerol-3-phosphate acyltransferase, mitochondrial	14732	223.713	526.59	2.35386	0.000119043	0.0295764	BAT
Tsc22d1	TSC22 domain family, member 1	21807	563.598	1403.28	2.48986	1.43095e-06	0.00134528	BAT
Sgpl1	sphingosine phosphate lyase 1	20397	874.119	2213.07	2.53178	0.000146887	0.0334096	BAT
Fbp1	fructose bisphosphatase 1	14121	20.1359	53.1233	2.63824	9.05636e-05	0.0266068	BAT
Adcy3	adenylate cyclase 3	104111	281.064	760.101	2.70437	2.75186e-07	0.000485084	BAT
Slc25a34	solute carrier family 25, member 34	384071	72.6517	200.696	2.76244	2.32451e-06	0.00182113	BAT
Elovl3	elongation of very long chain fatty acids (FEN1/Elo2, SUR4/Elo3, yeast)-like 3	12686	1893.61	5231.04	2.76248	1.00879e-06	0.00113363	BAT
Cend1	cell cycle exit and neuronal differentiation 1	57754	28.238	79.0607	2.79979	2.21937e-05	0.00894217	BAT
Orm3	orosomucoid 3	18407	200.216	576.503	2.8794	2.01485e-07	0.000405906	BAT
Lrp11	low density lipoprotein receptor-related protein 11	237253	16.454	48.8857	2.97105	0.000248215	0.0446781	BAT
Fbxl16	F-box and leucine-rich repeat protein 16	214931	9.68432	29.3394	3.02958	0.000118952	0.0295764	BAT
Itih4	inter alpha-trypsin inhibitor, heavy chain 4	16427	11.5039	35.7127	3.1044	0.000201233	0.0394137	BAT
Gas1	growth arrest specific 1	14451	108.005	337.405	3.12398	6.55906e-07	0.00092087	BAT
Tmem221	transmembrane protein 221	434325	15.5042	48.7143	3.14201	4.19342e-06	0.00281598	BAT
1700012D01Rik	RIKEN cDNA 1700012D01 gene	72243	17.562	57.2727	3.26118	8.95571e-05	0.0266068	BAT
