# Supplementary material for: An integrative analysis of tissue-specific transcriptomic and metabolomic responses to short-term dietary methionine restriction in mice
Source: PLoS One. 2017 May 16;12(5):e0177513. doi: 10.1371/journal.pone.0177513 (PMC5433721; doi:10.1371/journal.pone.0177513)
Supplement: S3 Table — Analysis was carried out in Ingenuity and regulators with information on both z-scores and overlap p-values are reported for each tissue. Column 1, name of regulator (transcription factor); column 2, changes in expression of regulator upon methionine restriction, if any; column 3, type of regulator; column 4, predicted activation state of regulator (activation or inhibition); column 5, activation z-score; column 6, p-value for overlap between differentially regulated genes and regulator target genes; column 7, regulator target genes that are differentially expressed in dataset; column 8, tissue of interest. (XLS) [file pone.0177513.s004.xls]

## Sheet: Supp Table 2_upstream
Upstream Regulator	Log Ratio	Molecule Type	Predicted Activation State	Activation z-score	p-value of overlap	Target molecules in dataset	Tissue
RORA		ligand-dependent nuclear receptor		-1.387	3.53e-22	ACACB,APOA4,AQP8,ASNS,B3GALT1,BHMT,CD36,CYP2C8,CYP39A1,CYP4A11,VLDLR	Liver
ACOX1		enzyme	Inhibited	-3.364	4.91e-20	C4bp,C9,CBR1,CD36,CES3,CYP2C8,Cyp2d9 (includes others),CYP4A11,Cyp4a14,EHHADH,UGCG	Liver
ciprofibrate		chemical drug	Activated	2.615	1.05e-18	ABCB11,C4bp,C9,CBR1,CD36,CES3,CRP,CYP2C8,Cyp2d9 (includes others),CYP4A11,SLCO2A1	Liver
POR		enzyme		0.438	1.21e-18	ACLY,Acot1,ALDH1A2,APOA4,AQP8,ASNS,C5orf28,CD36,CSAD,CYP2C8,UGDH	Liver
PPARA		ligand-dependent nuclear receptor	Activated	2.338	2.4e-17	Acot1,ACSS2,APOA4,AQP8,ASNS,C6,C9,CD36,CES3,CSAD,UGT1A9 (includes others)	Liver
pirinixic acid		chemical toxicant		1.359	3e-17	ACACB,Acot1,ACSS2,AFP,APOA4,ASNS,C9,CD36,CRP,Cyp2c40 (includes others),UGT1A9 (includes others)	Liver
TO-901317		chemical reagent		-0.154	1.65e-16	ABCA8,ACLY,Acot1,ALAS2,APP,C4bp,C9,CRP,Cyp2d9 (includes others),CYP4A11,THRSP	Liver
FGF19		growth factor		1.941	2.22e-16	ACACB,ACLY,AFP,AQP4,AQP8,CD36,Cyp2d9 (includes others),Cyp4a14,FASN,G0S2,THRSP	Liver
methylprednisolone		chemical drug		0.282	1.48e-14	ABAT,AQP8,ASNS,BAIAP2,C9,CELA1,ELOVL5,EPHX1,G0S2,GCLC,UGT2B17	Liver
NFE2L2		transcription regulator	Activated	3.641	1.12e-13	ABCB11,ALAS2,AOX1,APOA4,BHMT,CBR1,CD36,CELA1,Cyp4a14,CYP4A22,UGT1A1	Liver
1,2-dithiol-3-thione		chemical reagent	Activated	2.656	3.71e-13	ALAS2,APOA4,BHMT,CBR1,CELA1,Cyp4a14,CYP4A22,EPHX1,GCLC,GHR,UGT1A1	Liver
NR1I2		ligand-dependent nuclear receptor		1.761	3.12e-12	BHMT,CD36,CES3,CYP2C8,Cyp2d9 (includes others),CYP4A11,FASN,GOT1,GSTA5,GSTM1,UGT1A1	Liver
ethanol		chemical - endogenous mammalian	Activated	2.266	4.71e-12	ACLY,AQP4,BHMT,C9,CBR1,CHRNA4,CRP,CYP2C8,CYP4A11,CYP4A22,TFF3	Liver
dexamethasone		chemical drug		-0.719	8.33e-12	ACSS2,AFP,AKT1,ALDH1B1,APOA4,APP,ARHGEF19,ASNS,BHMT,C4bp,USP18	Liver
AHR		ligand-dependent nuclear receptor		1.504	3.22e-10	ALDH1B1,APP,ATOH8,CBR1,CD36,CELA1,COL27A1,CRP,CYP2C8,DCN,UGT1A1	Liver
SLC13A1		transporter		-0.277	8.27e-10	ACLY,APOA4,AQP8,C6,C9,FABP2,G0S2,GALE,HSPB1,IGF1,SCD	Liver
ZBTB20		other		-1.265	2.05e-09	ACSS2,AKT1,CYP2C8,FASN,GHR,GSTM4,IGF1,IGFBP2,UGDH,UGT2B17	Liver
beta-naphthoflavone		chemical toxicant		1.241	2.05e-09	ALAS2,CBR1,CRP,CYP4A11,GCLC,GSTA5,GSTM1,NQO1,UGT1A1,UGT1A9 (includes others)	Liver
NR1I3		ligand-dependent nuclear receptor		1.508	2.65e-09	CYP2C8,CYP39A1,EIF4EBP1,EPHX1,GADD45B,GSTA5,GSTM1,GSTM4,RARRES1,STEAP4,UGT2B17	Liver
bezafibrate		chemical drug		0.171	1.37e-08	ABCB11,ACACB,Acot1,ALDH1A2,CD36,CRP,Cyp4a14,EHHADH,FABP2,FASN,SCD	Liver
diethylnitrosamine		chemical toxicant		1.164	2.01e-08	AFP,C4bp,C9,CES3,CYP2C8,CYP4A11,FAM214A,IGFBP2,Mup1 (includes others),SELENBP1,SLC22A25	Liver
dihydrotestosterone		chemical - endogenous mammalian		0.761	3.57e-08	ACLY,APP,CD36,Cyp2d9 (includes others),CYP4A11,CYP4A22,EIF4EBP1,FASN,G0S2,GHR,UGT2B17	Liver
TXNIP		other		0.311	5.67e-08	Acot1,CD36,Cyp4a14,FABP2,FASN,FGF21,G0S2,THRSP	Liver
MLXIPL		transcription regulator	Inhibited	-2.413	6.23e-08	ACACB,ACLY,FASN,FGF21,PKLR,SCD,THRSP	Liver
HNF1A		transcription regulator		-0.958	9.08e-08	AFP,Akr1c19,C8G,C9,COL27A1,CRP,DCT,DDC,F11,G0S2,WNK4	Liver
PPARG		ligand-dependent nuclear receptor		-0.775	1.09e-07	ABCA3,ACLY,APP,CD36,CYP4A11,Cyp4a14,EHHADH,EIF4EBP1,EPHX1,FABP2,VLDLR	Liver
carbohydrate		chemical - endogenous mammalian	Inhibited	-2.219	1.43e-07	ACACB,ACLY,FASN,FGF21,PKLR,SCD,THRSP	Liver
RXRA		ligand-dependent nuclear receptor		1.084	1.64e-07	ABCB11,ACACB,Acot1,ALDH1A2,APP,ASNS,CD36,CYP4A11,EHHADH,FABP2,UGT1A9 (includes others)	Liver
tretinoin		chemical - endogenous mammalian		-0.697	2.16e-07	AATK,ACSS2,AFP,AKT1,ALDH1A2,APP,ASNS,ATOH8,B3GALT1,BHMT,USP18	Liver
PPARD		ligand-dependent nuclear receptor		-0.09	2.45e-07	APOA4,CD36,CSAD,FASN,GSTA5,IGFBP2,MFSD2A,MYCL,Pcp4l1,PKLR,ZBED5	Liver
CYP1A2		enzyme		0	2.74e-07	CD3E,CHRNA4,IGFBP2,NQO1,PWP1,SFTPA1,SLC46A3,VLDLR	Liver
cholesterol		chemical - endogenous mammalian	Activated	2.852	3.97e-07	ABCB11,ACLY,Acot1,ACSS2,APP,AQP8,DDC,EPHX1,FASN,GSTA5,UXT	Liver
MLX		transcription regulator		-1.446	7.01e-07	FASN,FGF21,PKLR,SCD,THRSP	Liver
clofibric acid		chemical drug		0.709	7.01e-07	CYP4A11,Cyp4a14,FABP2,SCD,VLDLR	Liver
bromobenzene		chemical toxicant		-0.295	8.07e-07	BHMT,Cyp4a14,GCLC,GOT1,GSTA5,GSTM1,HSPB1,NQO1,NUPR1	Liver
SCAP		other		-1.327	8.52e-07	ACACB,ACLY,ACSS2,CSAD,EHHADH,FASN,SCD,TFF3	Liver
nitrofurantoin		chemical drug		0.832	8.97e-07	ABCB11,ASNS,CRP,CYP4A11,EHHADH,GSTA5,GSTM1,IGF1,MMP14,NQO1,SERPINA1	Liver
D-glucose		chemical - endogenous mammalian		-0.842	1.02e-06	ACLY,ASNS,ATP6AP2,CD36,DCN,FABP2,FASN,FGF21,GDF15,GOT1,ZAP70	Liver
ATF4		transcription regulator	Activated	2.095	1.45e-06	ASNS,EIF4EBP1,FASN,FGF21,GDF15,IGFBP2,MTHFD2,PCK2,PSAT1,SLC38A3,SLC7A5	Liver
IL1B		cytokine		0.992	1.6e-06	ABCB11,APP,AQP4,CRP,DCN,G0S2,GADD45B,GCLC,GDF15,GHR,USP18	Liver
LEP		growth factor	Activated	2.195	1.69e-06	ABCB11,ACLY,APOA4,APP,CD36,CRP,CYP2C8,Cyp2d9 (includes others),CYP4A11,Cyp4a14,THRSP	Liver
PXR ligand-PXR-Retinoic acid-RXR??		complex		0.342	1.77e-06	ABCB11,CES3,CYP2C8,GSTM1,SCD,UGT1A1,UGT1A9 (includes others)	Liver
1,4-bis[2-(3,5-dichloropyridyloxy)]benzene		chemical toxicant		0.166	2.19e-06	CYP39A1,EIF4EBP1,GADD45B,GSTA5,RARRES1,STEAP4,SULT1C3,THRSP,UGT1A1,UGT2B17	Liver
NFYA		transcription regulator		-0.555	2.24e-06	ACLY,BIK,EPHX1,FASN,GADD45B,IGF1,RRM2,SCD,THRSP	Liver
butylated hydroxyanisol		chemical toxicant	Activated	2.416	2.45e-06	CBR1,GCLC,GSTA5,GSTM1,GSTM4,NQO1	Liver
fenofibrate		chemical drug		0.962	2.67e-06	ACACB,Acot1,ALDH1A2,APP,ASNS,CD36,CRP,CYP4A11,EHHADH,FABP2,UGT1A9 (includes others)	Liver
thyroid hormone		chemical - endogenous mammalian		-0.346	2.68e-06	AFP,ALAS2,APOA4,Cyp4a14,DDC,FASN,GHR,IGF1,IGFBP2,PKLR,THRSP	Liver
ACACA		enzyme		1.131	2.82e-06	ACACB,ACLY,FASN,SCD	Liver
tamoxifen		chemical drug		1.527	3.11e-06	ABCB11,APOA4,CSAD,EPHX1,FASN,G0S2,GDF15,GSTA5,IGF1,SCD,UGCG	Liver
phenobarbital		chemical drug		0.886	3.39e-06	CYP2C8,CYP39A1,EPHX1,GADD45B,GSTA5,SULT1C3,THRSP,UGT1A1,UGT2B17	Liver
benzo(a)pyrene		chemical toxicant		1.818	4.05e-06	ALAS2,EPHX1,FASN,GCLC,GNA14,GPC1,GSTA5,GSTM1,HSPA1A/HSPA1B,HSPB1,SERPINA1	Liver
tetrachlorodibenzodioxin		chemical toxicant		1.841	4.65e-06	ASNS,ATOH8,CBR1,CD36,CYP4A11,ENHO,GSTA5,Hsd3b4 (includes others),HSPA1A/HSPA1B,MMP14,VLDLR	Liver
MYC		transcription regulator		1.316	5.41e-06	AFP,AKT1,ALDH18A1,APP,ASNS,DNTT,EIF4EBP1,FABP2,FASN,GADD45B,VLDLR	Liver
valproic acid		chemical drug	Activated	2.568	5.63e-06	Abca8a,APOA4,CENPM,CYP2C8,CYP39A1,CYP4A11,Cyp4a14,EHHADH,FABP2,FGF21,UGT2B17	Liver
3-methylcholanthrene		chemical toxicant		0.873	6.13e-06	ALAS2,CD36,GSTA5,GSTM1,NQO1,Orm1 (includes others),UGT1A1	Liver
L-triiodothyronine		chemical - endogenous mammalian		-1.426	9.89e-06	AFP,ALAS2,APP,CBR1,CYP4A11,DNTT,EHHADH,FASN,FGF21,Hsd3b4 (includes others),TRHDE	Liver
ALDH2		enzyme	Inhibited	-2.219	1.01e-05	GCLC,GSTA5,MTHFD2,PSAT1,SLC7A5	Liver
NFE2L1		transcription regulator		-1.067	1.01e-05	BIK,CYP4A11,Cyp4a14,GCLC,NQO1	Liver
asoprisnil		chemical drug		0.896	1.15e-05	CTSW,G0S2,IGF1,IGFBP2,LAMB3,RARRES1	Liver
CYP1B1		enzyme		0.378	1.34e-05	CD3E,CHRNA4,IGFBP2,NQO1,PWP1,SLC46A3,VLDLR	Liver
Ins1		other		-1.251	1.43e-05	Acot1,AKT1,Cyp2d9 (includes others),EHHADH,EIF4EBP1,FASN,IGF1,IGFBP2,PKLR,PRLR,THRSP	Liver
CYP1A1		enzyme		1	1.43e-05	CD3E,CHRNA4,GPC1,IGF1,IGFBP2,NQO1,PWP1,SLC46A3,VLDLR	Liver
2,4,5,2',4',5'-hexachlorobiphenyl		chemical toxicant		1.414	1.5e-05	AOX1,FASN,GADD45B,GSTA5,GSTM4,SLC23A1,SMPD3,UGDH	Liver
IL6		cytokine		-0.19	1.69e-05	ABCB11,AFP,AKT1,APP,AQP4,CD36,CRP,CYP2C8,DCN,GADD45B,VTCN1	Liver
OSMR		transmembrane receptor		0	1.9e-05	FASN,IL6R,SCD,SERPINA1	Liver
TRIB3		kinase	Inhibited	-2.186	2.03e-05	ASNS,GDF15,MTHFD2,PCK2,PSAT1	Liver
N-cor		group		-0.254	2.16e-05	CD36,CRP,FASN,IGF1,SCD,USP18	Liver
SMARCB1		transcription regulator		1.117	2.69e-05	ARHGAP4,CRP,CYP2C8,Cyp2d9 (includes others),CYP39A1,CYP4A11,Cyp4a14,F11,IGFBP2,Mup1 (includes others),PRIM1	Liver
CEBPA		transcription regulator		0.057	3.01e-05	ABCA3,ACLY,APOA4,ASNS,BHMT,BIK,EPHX1,FASN,G0S2,GGH,VLDLR	Liver
carbon tetrachloride		chemical toxicant		1.273	3.2e-05	AOX1,C9,CELA1,FGF21,GADD45B,GCLC,GDF15,GSTA5,GSTM1,HSPB1,NQO1	Liver
CTNNB1		transcription regulator		-1.64	3.28e-05	AFP,AQP4,C6,CENPM,COL27A1,Cyp2d9 (includes others),DCT,GADD45B,GHR,GTPBP6,UGCG	Liver
methapyrilene		chemical drug		0.378	3.44e-05	ABAT,BHMT,CD36,CRP,CYP4A11,EHHADH,GCLC,GSTM1,IGF1,SCD	Liver
lipopolysaccharide		chemical drug		0.57	3.52e-05	ABCB11,ACLY,Acot1,APP,AQP4,CD36,CD3E,CNNM2,CRLF2,CRP,VLDLR	Liver
MED1		transcription regulator		0.849	3.68e-05	CYP4A11,Cyp4a14,EHHADH,FASN,GHR,HSPA1A/HSPA1B,IGF1,PRLR	Liver
HNF4?? dimer		complex		-0.849	3.76e-05	FABP2,PCK2,PKLR,SLC22A7	Liver
ATP2A2		transporter	Activated	2	3.76e-05	ACACB,APP,FASN,SCD	Liver
INS		other		0.912	3.81e-05	ACLY,CD36,CRP,EIF4EBP1,FASN,IGF1,IGFBP2,SCD,VLDLR	Liver
Collagen type I		complex		0	4.08e-05	APP,BIK,EIF4EBP1,F11,MMP14,RECK,S100A10	Liver
TNF		cytokine		0.526	4.76e-05	AATK,ABCB11,ABTB2,ADAMTS7,APP,BIK,CD36,CD3E,CRP,CYP2C8,UGCG	Liver
TP53		transcription regulator		0.679	4.86e-05	ABAT,ACLY,AFP,AKT1,ALDH1A2,APP,ASNS,BIK,C9,CAMK2B,ZAP70	Liver
EHHADH	0.71	enzyme		-1	5.07e-05	CD36,CYP4A11,Cyp4a14,FASN	Liver
rifampin		chemical drug		0.169	5.54e-05	ABCB11,ARHGEF19,CD36,CYP2C8,CYP4A11,PCK2,TSKU,UGT1A1,UGT1A9 (includes others),USP18	Liver
SREBF1		transcription regulator		-1.789	6e-05	ACACB,ACLY,ACSS2,CSAD,EHHADH,FASN,HSPA1A/HSPA1B,PCK2,PKLR,SCD,THRSP	Liver
oleic acid		chemical - endogenous mammalian		-0.02	6.42e-05	APP,CD36,FABP2,FASN,GADD45B,IGF1,SCD,THRSP	Liver
Insulin		group		-0.337	7.6e-05	AKT1,APP,CD36,FASN,FGF21,GCLC,HSD3B2,IGF1,IGFBP2,SCD,VLDLR	Liver
doxorubicin		chemical drug		1.706	7.64e-05	AFP,AKT1,APP,ASNS,BIK,CHCHD6,GCLC,GDF15,HIPK2,MVP,UGCG	Liver
clofibrate		chemical drug		1.513	8.03e-05	Acot1,CD36,CYP4A11,Cyp4a14,EHHADH,NQO1,SCD,SLCO2A1	Liver
Growth hormone		group		-1.27	9.5e-05	CD36,FASN,FGF21,GDF15,GHR,GSTM1,IGF1,IGFBP2,PRLR	Liver
cholic acid		chemical - endogenous mammalian		0.683	0.000103	ABCB11,CBR1,CYP4A11,Cyp4a14,EHHADH,EPHX1,MVP	Liver
TGFB1		growth factor		1.001	0.00012	ACLY,Acot1,AFP,Akr1c19,AKT1,ALDH18A1,APP,AQP8,ARHGEF19,ASNS,TRIM2	Liver
PTEN		phosphatase		-0.015	0.000127	AKT1,CYB561,EHHADH,EIF4EBP1,FASN,G0S2,GTPBP6,HSPA1A/HSPA1B,IGFBP2,LAD1,VIL1	Liver
di(2-ethylhexyl) phthalate		chemical toxicant		1.726	0.000136	Acot1,CD36,CYP4A11,Cyp4a14,EHHADH,SLCO2A1	Liver
GW3965		chemical reagent	Inhibited	-2.177	0.00015	APP,CRP,FASN,PKLR,SCD,THRSP	Liver
beta-carotene		chemical - endogenous mammalian		0.555	0.000179	ACSS2,CELA1,HSPA1A/HSPA1B,Orm1 (includes others),SLC16A12	Liver
sulforafan		chemical drug		1.411	0.000182	AOX1,CHRNA4,DDC,EPHX1,GCLC,GSTA5,GSTM1,NQO1	Liver
indomethacin		chemical drug		1.395	0.000185	APP,ASNS,CYP2C8,DDC,FASN,GDF15,IGF1,MMP14,PRLR,PSMB9,SLC7A5	Liver
methotrexate		chemical drug		-1.667	0.0002	ACACB,ACSS2,C6,Ces1b/Ces1c,CRP,CYP4A11,EHHADH,FASN,GSTA5,NQO1,SFTPA1	Liver
rosiglitazone		chemical drug		-0.133	0.000202	ACSS2,CD36,CRP,ETFA,FASN,FGF21,GOT1,IGF1,IGFBP2,LAMB3,VLDLR	Liver
pregnenolone carbonitrile		chemical drug		-0.849	0.000203	ABCB11,SCD,SLCO2A1,UGT1A1,UGT1A9 (includes others)	Liver
NR5A2		ligand-dependent nuclear receptor		-0.601	0.00021	ABCB11,AFP,CELA1,CRP,CYP21A2,FASN,HSD3B2	Liver
17-alpha-ethinylestradiol		chemical drug		-1.389	0.000222	ABCB11,ALDH18A1,APOA4,AQP8,ASNS,Cyp2d9 (includes others),IGF1,SLC38A3,TFF3	Liver
ATP7B		transporter		-1	0.000231	ACLY,APP,Cyp2c40 (includes others),FASN,THRSP	Liver
palmitic acid		chemical - endogenous mammalian		0.256	0.000273	ACLY,CD36,FABP2,FASN,GDF15,IL6R,PKLR,SCD,SORT1	Liver
metribolone		chemical reagent		0.181	0.000287	ACLY,APP,CAMKK2,CYB561,FASN,GDF15,IGF1,UGDH,UNC13B	Liver
KLF15		transcription regulator		0.715	0.000293	Acot1,CD36,EHHADH,FASN,SCD	Liver
HNF4A		transcription regulator	Inhibited	-2.222	0.000325	ABCB11,ACLY,Acot1,AFP,APOA4,AQP8,ARHGEF19,BHMT,C8G,CDC42BPB,UXT	Liver
arotinoid acid		chemical toxicant		-1.96	0.000356	PLA2G15,RARRES1,SCD,SOX9	Liver
HSD17B4		enzyme		-1	0.000356	CD36,CYP4A11,Cyp4a14,FASN	Liver
troglitazone		chemical drug		1.153	0.000405	AATK,Acot1,ARHGEF19,CD36,DCN,FASN,FGF21,G0S2,GDF15,HIPK2,USP18	Liver
LIPE		enzyme		0	0.000415	ACSS2,AQP4,CD36,FASN,G0S2,HSPA1A/HSPA1B,SCD,THRSP	Liver
NCOR-LXR-Oxysterol-RXR-9 cis RA		complex		-1	0.000419	APOA4,CD36,FASN,SCD	Liver
SREBF2		transcription regulator	Inhibited	-2.382	0.000475	ACLY,ACSS2,FASN,SCD,TFF3,THRSP	Liver
EGF		growth factor		-1.659	0.000484	AFP,AKT1,B4GALT5,CYP21A2,DCN,DNAI1,FASN,HSD3B2,IGF1,IGFBP2,VIL1	Liver
AR		ligand-dependent nuclear receptor		0.184	0.000502	Akr1c19,AQP8,CAMKK2,EPHX1,GDF15,GSTM1,HSD3B2,IGF1,MTHFD2,NUPR1,SOX9	Liver
IGFBP2	0.738	other		0.651	0.000506	AKT1,EMP2,GDF15,GHR,IGFBP2	Liver
Cg		complex		-0.484	0.000517	BHMT,BLM,Cml3 (includes others),G0S2,GPC1,HLA-A,HSD3B2,Hsd3b4 (includes others),IGF1,IGFBP2,UNG	Liver
RELA		transcription regulator		-0.417	0.000532	AFP,APP,ATP6AP2,CRP,GDF15,IGF1,IGFBP2,PSMB9,SERPINE2,SFTPA1,UGT1A1	Liver
CREBBP		transcription regulator	Inhibited	-2.412	0.000552	CAMK2B,EHHADH,GRIA3,HSD3B2,PKLR,PSMB9,SERPINA3,SERPINE2,SFTPA1,THRSP	Liver
FOXA1		transcription regulator		-0.272	0.0006	AFP,DDC,EPHX1,FABP2,SOX9,TFF3,TRIM2,UGT2B17	Liver
PPARGC1A		transcription regulator		-0.983	0.000611	ACACB,APOA4,CD36,FASN,FGF21,HSD3B2,PCK2,SCD,UGT1A1	Liver
miR-133a-3p (and other miRNAs w/seed UUGGUCC)		mature microrna		-0.157	0.000622	ATP6AP2,C11orf24,C17orf96,CAMKK2,CNNM2,EMP2,FAM19A5,FAM73A,GALK2,GCLC,TRHDE	Liver
dinoprost		chemical - endogenous mammalian		0.314	0.000691	CD36,GSTM1,Hsd3b4 (includes others),HSPA1A/HSPA1B,PRLR,THRSP	Liver
calcitriol		chemical drug		0.958	0.000697	AKT1,ALDH1A2,CENPM,FASN,GHR,IGF1,NUPR1,PRIM1,RARRES1,RRM2,VTCN1	Liver
phorbol myristate acetate		chemical drug		0.315	0.000727	AKT1,APP,AQP4,BLM,CD36,CYP21A2,DNTT,EIF4EBP1,GCLC,GDF15,VLDLR	Liver
ERBB2		kinase		1.424	0.00073	AKT1,ATP6AP2,CD36,CYB561,CYP2J2,EHHADH,EIF4EBP1,FASN,GHR,GPC1,WWC1	Liver
NFkB (complex)		complex		0.389	0.000743	ALDH1B1,APP,ATP6AP2,CD36,CRP,G0S2,GADD45B,GCLC,GDF15,HLA-A,TPMT	Liver
bardoxolone		chemical drug		1.982	0.000753	EPHX1,GCLC,NQO1,UGDH	Liver
SPARC		other		1.89	0.000773	BLM,CABYR,SOX9,THEM5,TRIM2,TSKU,WNK4	Liver
FST		other		-0.447	0.000817	CD36,Mup1 (includes others),PRLR,SERPINA1,THRSP	Liver
streptozocin		chemical drug		1.672	0.000843	ABCB11,AKT1,CYP4A11,Cyp4a14,FASN,IGF1,NQO1,PKLR,SCD,SLC2A5	Liver
KLF2		transcription regulator		0.254	0.000847	CD36,CRP,MMP14,MVP,NQO1,SLCO2A1,SOX9,UGDH	Liver
GCK		kinase	Inhibited	-2	0.000859	ACLY,FASN,PKLR,SCD	Liver
8-bromo-cAMP		chemical reagent		-0.881	0.000861	APP,CYP21A2,DCN,HSD3B2,IGF1,NQO1,RRM2,UGT1A1,VLDLR	Liver
GH1		growth factor		0.314	0.000907	CYP2C8,Cyp4a14,FASN,GCLC,GHR,Hsd3b4 (includes others),IGF1,PRLR,TFF3,UGDH	Liver
thioacetamide		chemical toxicant		-0.025	0.000926	AQP8,ASNS,BLM,EPHX1,GOT1,IGF1,MMP14,NUPR1,PRLR,S100A10,UGT2B17	Liver
PRL		cytokine		0.621	0.00101	APP,DCN,GSTM1,Hsd3b4 (includes others),MMP14,NUPR1,PRLR,PSME2,RPSA,SERPINA3	Liver
CEBPB		transcription regulator		-1.243	0.0011	ALDH1A2,ASNS,BHMT,CRP,Cyp2d9 (includes others),DCN,HLA-A,IGF1,NUPR1,Orm1 (includes others),VLDLR	Liver
miR-4318 (miRNAs w/seed ACUGUGG)		mature microrna		-0.115	0.00111	AOX1,F11,GALK2,HECTD2,SORT1,TRIM2	Liver
STAT6		transcription regulator		0.64	0.00125	CTSW,EPHX1,GADD45B,HIPK2,IGF1,MMP14,S100A10,SELENBP1,SERPINA1,TFF3	Liver
25-hydroxycholesterol		chemical reagent		1.387	0.00125	ACLY,CYP21A2,FASN,SCD,VLDLR	Liver
MAPK9		kinase		-1.982	0.00139	ACLY,FASN,GADD45B,GSTM1,IGFBP2,RPSA,SCD,SERPINA1	Liver
diclofenac		chemical drug		-0.849	0.00139	APP,AQP4,CRP,GDF15	Liver
CFTR		ion channel		-0.64	0.00152	ASNS,Cyp2c40 (includes others),Cyp2d9 (includes others),CYP4A11,FABP2,SCD	Liver
ibuprofen		chemical drug		0.579	0.00172	APP,CD36,GDF15,SERPINA3	Liver
AKT1	0.729	kinase		0.451	0.00175	ACLY,AKT1,Ces1b/Ces1c,FASN,GCLC,GDF15,GSTA5,MMP14,NQO1,SCD	Liver
LY294002		chemical - kinase inhibitor		0.761	0.00175	ACSS2,AKT1,CD36,CRP,FASN,GCLC,GDF15,IGF1,IGFBP2,LAMB3,SULT1C2	Liver
IGF1	-0.627	growth factor		-0.471	0.00183	ACSS2,AKT1,APP,AQP4,FASN,GHR,IGF1,IGFBP2,MMP14,NUPR1,THRSP	Liver
NRIP1		transcription regulator		0	0.00184	ACACB,CYP2C8,FASN,SCD,THRSP	Liver
benzyloxycarbonyl-Leu-Leu-Leu aldehyde		chemical - protease inhibitor		0.847	0.00184	AKT1,APP,CRP,CYP2C8,DCN,EIF4EBP1,G0S2,HSPB1,NQO1,PRLR,TNK2	Liver
pioglitazone		chemical drug		1.168	0.00202	APOA4,APP,CD36,FGF21,HSD3B2,PRLR,SERPINA12,VLDLR	Liver
LDL		complex		1.165	0.00205	CAMK2B,CD36,CYP2C8,CYP2J2,G0S2,GCLC,IGF1,IGFBP2,LAMB3,MMP14	Liver
dimethyl sulfoxide		chemical drug		-1.134	0.00225	AATK,ALAS2,EIF4EBP1,NUPR1,SMPD3,SPNS2,VLDLR	Liver
cigarette smoke		chemical toxicant		0.651	0.00229	AOX1,BIK,CRLF2,GCLC,GSTA5,IGF1,NQO1,SERPINA3,UGDH	Liver
PI3K (complex)		complex	Activated	2.184	0.00231	AKT1,GCLC,GSTA5,IGF1,IGFBP2,MMP14,MTHFD2,NQO1,NUPR1,SOX9,UGCG	Liver
GHR	-0.604	transmembrane receptor		-1.206	0.00233	GHR,IGF1,IGFBP2,PRLR	Liver
IKZF1		transcription regulator		-0.128	0.00235	ALAS2,CYP2J2,DNTT,IGF1,MMP14,PPP1R9A,SULF2	Liver
plicamycin		chemical drug		0.64	0.00239	B4GALT5,C17orf96,CAMKK2,FASN,SERPINE2,WWC1	Liver
IGF2		growth factor	Activated	2.132	0.00246	AKT1,CD36,GHR,IGF1,IGFBP2,PRIM1,PSPC1,RRM2	Liver
SST		other		0.068	0.00256	APP,GHR,IGF1,PRLR	Liver
NR3C1		ligand-dependent nuclear receptor		-0.293	0.00257	AATK,AKT1,APP,CYP2C8,DEDD2,GADD45B,GRIA3,Hsd3b4 (includes others),IGF1,LAD1,UNC13B	Liver
decitabine		chemical drug		0.749	0.00258	ALDH1A2,CYP21A2,GADD45B,GDF15,HSPA1A/HSPA1B,IGFBP2,MAFB,MGST3,MMP14,NQO1,UGT1A1	Liver
CDH1		other		-0.332	0.00261	APOA4,EIF4EBP1,FABP2,MMP14,SOX9	Liver
beta-estradiol		chemical - endogenous mammalian		-0.436	0.00292	ABCA3,ABCB11,Acot1,AFP,ALDH1A2,APOA4,APP,BIK,CDC73,CENPM,UGT1A1	Liver
HRAS		enzyme		0.342	0.00301	AFP,AKT1,APP,ASNS,CRP,EIF4EBP1,EPHX1,FAM213A,GNA14,HSPB1,SERPINE2	Liver
progesterone		chemical - endogenous mammalian		0.079	0.00319	Acot1,ALDH1A2,CYP2C8,GHR,GRINA,IGF1,IGFBP2,IL6R,LAMB3,PEG3,UGT1A1	Liver
RAC1		enzyme		1.103	0.00326	AKT1,CRP,HSPB1,IL6R,MMP14,SOX9	Liver
NKX2-3		transcription regulator		1	0.0034	ASNS,CD36,GDF15,GHR,PSAT1,PSMB9,SERPINE2,TFF3,USP18	Liver
methylselenic acid		chemical reagent		0	0.00341	AKT1,EPHX1,GDF15,IGF1,NQO1,PEG3,RRM2,SCD,UGDH,UGT2B17	Liver
FGF21	2.434	growth factor		-0.067	0.00363	ACLY,FASN,GHR,IGF1	Liver
lithium chloride		chemical drug		-1.095	0.00377	APP,DCN,DCT,FABP2,GDF15,SOX9	Liver
miR-512-5p (miRNAs w/seed ACUCAGC)		mature microrna		0.555	0.00381	CCDC167,DNAJC12,RECK,SLCO2A1,SRPK2	Liver
deferoxamine		chemical drug		0.342	0.00439	APP,FASN,GDF15,HSPA1A/HSPA1B,IGF1,IGFBP2,SERPINE2	Liver
STAT1		transcription regulator		0.647	0.00449	ALAS2,CYP2C8,Cyp2d9 (includes others),CYP4A11,IGF1,PSMB9,PSME2,S100A10,SERPINA3,USP18	Liver
GATA1		transcription regulator		0.762	0.00451	ALAS2,ARHGAP4,CD36,CHCHD6,DNTT,HIPK2,IL6R,TFF3	Liver
JUN		transcription regulator		-0.396	0.00471	AFP,AKT1,APP,ASNS,CYP2J2,GCLC,GOT1,GSTA5,IGFBP2,NQO1,SULF2	Liver
miR-3675-5p (miRNAs w/seed AUGGGGC)		mature microrna		0.436	0.00474	AQP4,BAIAP2,FBXO36,RAB11FIP4,SLC43A1,TRHDE,UNC93A	Liver
TCF3		transcription regulator		-1.342	0.00475	ACACB,BIK,CD3E,CELA1,DNTT,EIF4EBP1,GADD45B,PFKP,SLC7A5	Liver
RETNLB		other		-1.342	0.00508	AKT1,CAMK2B,IGF1,Mup1 (includes others),PLA2G15	Liver
acetaminophen		chemical drug		-0.174	0.0053	ABCB11,CRP,CYP4A11,GHR,GSTA5,IGF1,NQO1	Liver
glutamine		chemical - endogenous mammalian		-1.134	0.00536	ASNS,HSPA1A/HSPA1B,IGFBP2,PCK2,THEM5	Liver
LHX1		transcription regulator		0.391	0.00536	GSTA5,Hsd3b4 (includes others),SERPINA6,SLC16A12,SLC47A1	Liver
cycloheximide		chemical reagent		-0.855	0.00549	AFP,APP,AQP4,CYP21A2,CYP4A11,GADD45B,GCLC,GOT1,IGF1,IGFBP2,SCD	Liver
tert-butyl-hydroquinone		chemical reagent		1.189	0.00566	GCLC,GSTA5,NQO1,OSGIN1,UGT1A1	Liver
SP1		transcription regulator	Activated	2.787	0.00569	ALAS2,ASNS,B4GALT5,CYP21A2,Cyp2d9 (includes others),FASN,GDF15,GHR,IGF1,MMP14,UGT1A9 (includes others)	Liver
miR-4512 (miRNAs w/seed AGGGCCU)		mature microrna		-0.218	0.0057	ABTB2,ENHO,GSTM1,GSTM4,PKLR,SLC22A7,SLC38A3	Liver
colchicine		chemical drug		0.655	0.00618	ABCB11,CYP2C8,NQO1,SOX9	Liver
FOXO1		transcription regulator		1.067	0.00621	ACLY,EIF4EBP1,ELOVL5,FABP2,FASN,GADD45B,HPD,IGF1,PCK2,PKLR,SCD	Liver
NR4A1		ligand-dependent nuclear receptor		0.686	0.00635	ACLY,CD36,EHHADH,FASN,G0S2,HSD3B2,SCD	Liver
bleomycin		chemical drug		-1.134	0.00657	AKT1,BLM,CAMK2B,IGF1,MMP14,Mup1 (includes others),PLA2G15	Liver
estrogen		chemical drug		-0.037	0.00661	AKT1,ALDH1B1,DNTT,IGF1,IGFBP2,PRLR,RRM2,SERPINA3,SERPINE2,UNG	Liver
3-nitropropionic acid		chemical toxicant		0.882	0.00708	APP,CBR1,GCLC,NQO1	Liver
IL13		cytokine		0.699	0.00739	ALDH1A2,CD36,G0S2,IGF1,LILRB3,MMP14,MTSS1,PFKP,SERPINA1,SLC7A7,TFF3	Liver
CD38		enzyme	Activated	2.621	0.00754	ASNS,EIF4EBP1,GSTT2/GSTT2B,IL6R,PFKP,PSAT1,SLC7A5	Liver
3,3'-diindolylmethane		chemical drug		1	0.00757	FASN,GDF15,HLA-A,NQO1	Liver
ursodeoxycholic acid		chemical - endogenous mammalian		1.953	0.00757	ABCB11,CYP4A11,GCLC,UGT2B17	Liver
GW 4064		chemical toxicant		1.955	0.00757	ABCB11,PCK2,PKLR,THRSP	Liver
arachidonic acid		chemical - endogenous mammalian	Activated	2.204	0.00769	CD36,FASN,PKLR,SCD,THRSP	Liver
miR-6808-5p (and other miRNAs w/seed AGGCAGG)		mature microrna		-0.531	0.00838	ATP8B4,BAIAP2,CYP4A11,DNAJC18,GSTM1,SERPINA1,SLCO2A1,THEM5	Liver
prostaglandin E2		chemical - endogenous mammalian		0.753	0.0084	APP,CNNM2,DCN,FASN,HSD3B2,IGF1,MAFB,MMP14,PKLR,THRSP	Liver
KRAS		enzyme		-0.711	0.00884	AOX1,IGFBP2,LAMB3,NQO1,PEG3,RPSA,SERPINA3,SERPINE2,SMPD3,SORT1,SOX9	Liver
FOXO3		transcription regulator		0.7	0.00889	Acot1,AQP4,EIF4EBP1,FASN,GADD45B,IGF1,MTHFD2	Liver
FOS		transcription regulator		-0.183	0.00891	AMIGO1,CYP2J2,FASN,GSTA5,HSD17B10,HSD3B2,HTATIP2,MPZL2,NQO1,S100A10,UGCG	Liver
CSHL1		transcription regulator		-1.949	0.00914	CYP2C8,Cyp2d9 (includes others),CYP4A11,IGF1	Liver
GNRH1		other		0.502	0.00914	APP,CHRNA4,IGF1,RPSA	Liver
LEPR		transmembrane receptor		1	0.00918	APOA4,EIF4EBP1,FASN,GADD45B,IGF1,MMP14,Mup1 (includes others)	Liver
miR-3177-3p (miRNAs w/seed GCACGGC)		mature microrna		-0.555	0.00929	ARHGAP4,CHRNA4,CLN6,PEX11G,RAB11FIP4	Liver
miR-4281 (miRNAs w/seed GGUCCCG)		mature microrna		1.457	0.00929	ACACB,CHCHD6,SFTPA1,SMPD3,TRIM2	Liver
STAT5B		transcription regulator		-1.947	0.00979	Cyp2d9 (includes others),DDC,HSD3B2,IGF1,PRLR,SCD,THRSP	Liver
ARNT2		transcription regulator		-1.414	0.0102	ALAS2,AOX1,AQP4,HLA-A,IL6R,LAMB3,MYCL,SELENBP1	Liver
miR-4716-3p (and other miRNAs w/seed AGGGGGA)		mature microrna		0.075	0.0105	ABAT,ALDH18A1,CLN6,EPB41L1,GSTM1,HIC2,OMD,PPP1R9A,PRLR,SERPINA1	Liver
E. coli B5 lipopolysaccharide		chemical - endogenous non-mammalian		0.802	0.0106	BHMT,Cyp2c40 (includes others),Cyp2d9 (includes others),FASN,GCLC,HLA-A,IL6R,Mup1 (includes others),SELENBP1	Liver
miR-370-3p (and other miRNAs w/seed CCUGCUG)		mature microrna		0.44	0.0108	AQP4,BHLHB9,CES3,GADD45B,ILDR2,MTSS1,PEG3,RETSAT,RTN4RL1,SLC16A12,TRIT1	Liver
miR-4453 (and other miRNAs w/seed AGCUUGG)		mature microrna		0	0.0109	ABCB11,LAD1,RAB3D,SLC35F2	Liver
linoleic acid		chemical - endogenous mammalian		1	0.0109	APP,FASN,PKLR,SCD	Liver
cyclic AMP		chemical - endogenous mammalian		-1.309	0.0117	APP,CYP21A2,DCT,DNTT,GOT1,IGF1,PRLR,SOX9,THRSP	Liver
SIM1		transcription regulator		-1.414	0.012	ALAS2,AOX1,AQP4,HLA-A,IL6R,LAMB3,MYCL,SELENBP1	Liver
ESR1		ligand-dependent nuclear receptor		-0.688	0.012	ABCA3,ABCB11,CSAD,GSTA5,HSD3B2,IGF1,IGFBP2,NQO1,PRLR,SLC7A5,SULT1C2	Liver
NR1H4		ligand-dependent nuclear receptor		0.538	0.0127	ABCB11,FABP2,FASN,OBP2B,Orm1 (includes others),PKLR	Liver
HTT		transcription regulator		0.894	0.0127	AKT1,APP,BAIAP2,CAMK2B,CBR1,DCN,DNAI1,FASN,GCLC,GPC1,THRSP	Liver
THRB		ligand-dependent nuclear receptor		-0.739	0.0129	AKT1,DCN,DDC,EHHADH,FASN,IGFBP2,THRSP	Liver
INHBA		growth factor		-0.378	0.0129	CPNE8,GRIA3,HIC2,HSD3B2,IGF1,MYCL,PRLR	Liver
SYVN1		transporter		-0.896	0.0131	APP,CYB561,FASN,HLA-A,HSPB1,SLC7A5	Liver
bortezomib		chemical drug		0.547	0.0132	ALAS2,BIK,GADD45B,GDF15,HSPA1A/HSPA1B,IGF1,SERPINA3	Liver
miR-4747-3p (miRNAs w/seed AGGCCCG)		mature microrna		1.067	0.0136	AGFG2,MFSD2A,SMPD3,ZC3H12D	Liver
bexarotene		chemical drug		-1.195	0.0137	ASNS,EHHADH,MTHFD2,SCD,SLC7A5	Liver
CTGF		growth factor		-0.339	0.0143	AFP,AKT1,DCN,IGF1,MMP14	Liver
ERK		group		0	0.0147	GCLC,GDF15,GOT1,MAFB,MMP14,RECK,SORT1,UGCG	Liver
15-deoxy-delta-12,14 -PGJ 2		chemical - endogenous non-mammalian		1.937	0.0148	CD36,FABP2,GCLC,GDF15,HSPB1,NQO1,SFTPA1	Liver
tunicamycin		chemical - endogenous non-mammalian		0.915	0.015	AKT1,ASNS,CAMKK2,FGF21,GADD45B,PCK2	Liver
FGF7		growth factor		-1.924	0.0151	FASN,S100A10,SCD,SFTPA1	Liver
miR-660-5p (and other miRNAs w/seed ACCCAUU)		mature microrna		1.131	0.0151	FABP2,IFT57,PKLR,SLC46A3	Liver
EPAS1		transcription regulator		1.406	0.0157	FABP2,FASN,GADD45B,MMP14,SLC7A5,SOX9,UNG	Liver
INSIG1		other	Activated	2.158	0.016	ACACB,ACLY,ACSS2,FASN,SCD	Liver
NR1H2		ligand-dependent nuclear receptor		-1.981	0.0167	CRP,FASN,HSD3B2,SCD	Liver
pyrrolidine dithiocarbamate		chemical reagent		0.469	0.0173	GCLC,IGF1,MMP14,SFTPA1,SOX9	Liver
BRCA1		transcription regulator		0.492	0.0176	CAMK2B,GADD45B,GDF15,HSPB1,NQO1,SERPINE2	Liver
PDGF BB		complex		0.718	0.0181	DCN,FASN,GDF15,GHR,IGF1,MMP14,SCD,SERPINA3,SLC7A7,UGDH	Liver
miR-1324 (miRNAs w/seed CAGACAG)		mature microrna		-0.762	0.0184	CD200R1,CHCHD6,CYP4A11,GDF15	Liver
sulindac sulfide		chemical drug		1.523	0.0184	APP,GDF15,MTHFD2,NQO1	Liver
4-phenylbutyric acid		chemical - endogenous mammalian		-1	0.0202	EHHADH,EPHX1,HLA-A,SERPINA1	Liver
miR-1291 (and other miRNAs w/seed GGCCCUG)		mature microrna		-1.342	0.0203	ABTB2,ACSS2,ALDH1L2,BAIAP2,C17orf96,CABLES1,EIF4EBP1,ENHO,LAD1,RAD51B,UNC13B	Liver
miR-4747-5p (and other miRNAs w/seed GGGAAGG)		mature microrna		0.974	0.0206	CELA1,CNNM2,DEDD2,HLA-A,HNRNPC,LAD1,PCK2,PKLR,SORT1	Liver
miR-520a-5p (and other miRNAs w/seed UCCAGAG)		mature microrna		0.128	0.021	ASRGL1,CDC73,GPC1,ILDR2,SDR16C5,SLCO2A1	Liver
RHOA		enzyme		1.131	0.0211	GDF15,MMP14,PRLR,SOX9	Liver
lactacystin		chemical - protease inhibitor		1.761	0.0215	APP,ASNS,BIK,GCLC,HLA-A,HSPB1,PRLR	Liver
alitretinoin		chemical drug		-1.623	0.0217	ABCB11,APP,CD36,FASN,PLA2G15,SCD	Liver
MAPK8		kinase		1.969	0.0217	AKT1,B4GALT5,CRP,GSTM1,MVP,NUPR1	Liver
isotretinoin		chemical drug		-1.96	0.022	FASN,PLA2G15,RARRES1,SERPINA3	Liver
GNA12		enzyme		-1.067	0.022	BAIAP2,GCLC,GSTA5,LAMB3	Liver
miR-653-5p (miRNAs w/seed UGUUGAA)		mature microrna	Activated	2.208	0.0224	ACYP2,C6,CAMK2B,GRIA3,HNRNPC,JAZF1,MYCL,PARP11	Liver
miR-4260 (and other miRNAs w/seed UUGGGGC)		mature microrna		0.388	0.0226	CNNM2,FAM213A,IGF1,PRAF2,RAB11FIP4,SOX9,SPNS2	Liver
miR-1273g-5p (miRNAs w/seed GUGGUUG)		mature microrna		0.169	0.023	ALDH1B1,CAMK2B,GSTM1,PRIM1	Liver
PD98059		chemical - kinase inhibitor		-0.387	0.024	CD36,CRP,FASN,IGF1,LAD1,MMP14,NQO1,RECK,RETSAT,RRM2,SFTPA1	Liver
GW9662		chemical reagent		-0.152	0.024	ACLY,CD36,FASN,GDF15	Liver
STAT3		transcription regulator		0.281	0.0241	AKT1,ALAS2,APOA4,CLN6,CRP,FASN,HLA-A,IL6R,PSMB9,SERPINA3,TFF3	Liver
MAP4K4		kinase	Activated	2.213	0.0246	ACACB,ACLY,FASN,GOT1,SCD	Liver
miR-186-5p (miRNAs w/seed AAAGAAU)		mature microrna		1.734	0.0249	ARHGAP26,CAMK2B,CDC73,CHIC1,EMP2,FABP2,GALK2,GRIA3,HNRNPC,IGF1,SULT1C2	Liver
androgen		chemical drug		-1.067	0.0256	CRP,IGF1,IGFBP2,SOX9,UGT2B17,VIL1	Liver
FGF2		growth factor		-0.037	0.0257	AFP,AKT1,DCN,GRIA3,IGF1,IGFBP2,S100A10,SCD,SOX9,UGT2B17	Liver
forskolin		chemical toxicant		-1.095	0.0269	APP,ATP6AP2,CYP21A2,DCT,GADD45B,GNA14,HSD3B2,Hsd3b4 (includes others),HSPA1A/HSPA1B,IGF1,USP18	Liver
Esrra		transcription regulator		-1.941	0.0272	APOA4,FABP2,PCK2,SOX9	Liver
thapsigargin		chemical toxicant	Activated	2.413	0.0278	ASNS,GADD45B,IGF1,PCK2,RETSAT,THRSP	Liver
eicosapentenoic acid		chemical drug		0.988	0.0295	CD36,IGF1,PKLR,THRSP	Liver
IL1A		cytokine		-0.414	0.03	APP,IGF1,MMP14,SERPINA1,SERPINA3,SFTPA1,UGT2B17	Liver
miR-411-5p (and other miRNAs w/seed AGUAGAC)		mature microrna		-0.436	0.0308	CAMKK2,HIPK2,PPP1R9A,SCARA5,SLC16A12	Liver
mono-(2-ethylhexyl)phthalate		chemical toxicant		0.842	0.0317	ACACB,CD36,CYP2C8,CYP4A11,FASN,HIPK2	Liver
miR-661 (miRNAs w/seed GCCUGGG)		mature microrna		0.524	0.0321	ABTB2,AGFG2,ATOH8,CYB561,GALE,IL6R,PCK2,PKLR,RAD51B,SCD,ZC3H12D	Liver
miR-1299 (miRNAs w/seed UCUGGAA)		mature microrna		-1.192	0.0331	HIPK2,PRLR,SLC2A5,UNG	Liver
miR-1207-5p (and other miRNAs w/seed GGCAGGG)		mature microrna		0	0.0331	AATK,AMIGO1,ATOH8,CABLES1,CDC42BPB,CHCHD6,GNA14,GPC1,IGF1,PGPEP1,WNK4	Liver
glucocorticoid		chemical drug		-0.168	0.0332	AFP,FASN,GOT1,IL6R,Mup1 (includes others),Orm1 (includes others),SERPINA6,SFTPA1	Liver
ERBB4		kinase		0.882	0.0344	GHR,GPC1,SERPINA3,SERPINE2	Liver
miR-423-5p (and other miRNAs w/seed GAGGGGC)		mature microrna		-1.725	0.0356	AATK,BAIAP2,C20orf27,EIF4EBP1,EMP2,FAM213B,HIC2,MMP14,PHOSPHO1,PRAF2,WWC1	Liver
miR-4268 (miRNAs w/seed GCUCCUC)		mature microrna		-0.406	0.0358	APP,ATOH8,CRP,CYB561,IGF1,SCARA5,SLC7A5	Liver
miR-9-5p (and other miRNAs w/seed CUUUGGU)		mature microrna		-1.455	0.0359	AATK,ABAT,AGFG2,ATOH8,BAIAP2,CAMKK2,CDC73,CNNM2,DEDD2,DNAJC14,TRIM2	Liver
APP	0.735	other		0.959	0.0361	AKT1,APP,BIK,DCN,GDF15,GHR,GPC1,HIPK2,HSPA1A/HSPA1B,HSPB1,SOX9	Liver
U0126		chemical - kinase inhibitor		0.862	0.0363	ABCB11,ATP6AP2,CD36,CYP21A2,EIF4EBP1,G0S2,GADD45B,GCLC,GDF15,SFTPA1,TSC22D4	Liver
miR-1207-3p (and other miRNAs w/seed CAGCUGG)		mature microrna		1.264	0.0368	ALDH1A2,DEDD2,IL6R,MYCL,PARP11	Liver
IL4		cytokine		-0.696	0.0369	ALDH1A2,CD36,CRLF2,DCT,EPHX1,GSTT2/GSTT2B,HIPK2,HSD3B2,HSPA1A/HSPA1B,IGF1,VTCN1	Liver
miR-485-5p (and other miRNAs w/seed GAGGCUG)		mature microrna		0.471	0.0379	ACSS2,ATOH8,BAIAP2,C17orf96,GRIA3,HIC2,HIPK2,IL6R,MGST3,MMP14,ZC3H12D	Liver
miR-3093-3p (and other miRNAs w/seed GUGGACA)		mature microrna		0.537	0.0379	ARHGAP26,CES3,LANCL2,UNC13B,VLDLR	Liver
hydrocortisone		chemical - endogenous mammalian	Activated	2.209	0.0379	AQP4,GADD45B,IGF1,PRLR,SMO	Liver
arsenic trioxide		chemical drug	Activated	2.235	0.039	CBR1,FASN,GCLC,NQO1,SCD	Liver
KMT2D		transcription regulator		-0.896	0.0404	Acot1,CRLF2,GPX7,LAMB3,PARP11,SMO	Liver
miR-3649 (miRNAs w/seed GGGACCU)		mature microrna		0.816	0.0404	DNAI1,GPC1,MAFB,OSGIN1,PLA2G15,TFF3	Liver
TP73		transcription regulator		0.284	0.0406	AFP,ALAS2,CYP21A2,FASN,MMP14,SERPINA1,SERPINE2	Liver
miR-4667-3p (miRNAs w/seed CCCUCCU)		mature microrna		-0.047	0.0407	ABAT,ABCA3,CNNM2,DNAJC12,HIC2,HIPK2,RAD51B,SLC46A3,TRIT1,TSC22D4	Liver
miR-4742-5p (miRNAs w/seed CAGGCAA)		mature microrna		-0.849	0.0411	ALDH1L2,FAM35A,MYCL,UNC93A	Liver
CREB1		transcription regulator		-0.732	0.0411	Abca8a,CAMKK2,FABP2,FAM73A,FASN,GADD45B,GRIA3,HLA-A,MFSD2A,MTSS1,SRPK2	Liver
miR-4456 (and other miRNAs w/seed CUGGUGG)		mature microrna		-0.6	0.0412	LANCL2,PRMT3,SLC16A12,SLC47A1,VTCN1	Liver
E. coli B4 lipopolysaccharide		chemical toxicant		-1.543	0.0416	ABCB11,BIK,CYP2C8,GNA14,HLA-A,LILRB3,USP18,ZNF616	Liver
MGEA5		enzyme		1.134	0.0422	ACSS2,GALK2,HIPK2,IL6R,MMP14,SERPINE2,UXT	Liver
ADIPOQ		other		-1.3	0.0447	ACACB,ACLY,CD36,FASN,SCD	Liver
metformin		chemical drug		0.293	0.0447	CRP,FASN,FGF21,HSD3B2,IGF1	Liver
AGT		growth factor		1.411	0.0447	CD36,CRP,CYP2J2,CYP4A11,Cyp4a14,FASN,GSTA5,HSD3B2,HSPB1,IGF1,UGCG	Liver
Jnk		group		0.663	0.0453	ALDH1A2,APP,GDF15,IGF1,MMP14,NQO1	Liver
miR-4317 (miRNAs w/seed CAUUGCC)		mature microrna		0.218	0.0454	CPNE8,DNAJC12,SULF2,TRHDE	Liver
miR-3918 (miRNAs w/seed CAGGGCC)		mature microrna		0.351	0.0462	CD3E,CDC42BPB,CLN6,MMP14,OSGIN1,PLA2G15,RAB11FIP4,SFTPA1,SLC22A7,SPNS2,ZAP70	Liver
L-glutamic acid		chemical - endogenous mammalian		0.225	0.0469	ACLY,APP,FASN,GADD45B	Liver
miR-293-5p (and other miRNAs w/seed CUCAAAC)		mature microrna		0.677	0.0473	AATK,CDC73,ILDR2,SLC35F2,SRPK2,STEAP4,TSPYL4,UGT1A1,UGT1A9 (includes others),ZC3H12D	Liver
miR-16-5p (and other miRNAs w/seed AGCAGCA)		mature microrna		-0.808	0.0477	AATK,ABTB2,AGFG2,ARHGAP26,BAIAP2,CHIC1,CNNM2,EPB41L1,FAM73A,FASN,WWC1	Liver
EGFR		kinase		0.431	0.048	FASN,GHR,GPC1,HSPB1,IGF1,SERPINA3,SERPINE2,SOX9	Liver
miR-4706 (and other miRNAs w/seed GCGGGGA)		mature microrna		0.128	0.0485	CRP,CYP21A2,FBXO36,GPC1,MMP14,SLC7A5	Liver
MYD88		other		1.172	0.0494	ALDH1A2,CD200R1,GDF15,HLA-A,IGF1,MMP14,USP18	Liver
miR-4732-3p (miRNAs w/seed CCCUGAC)		mature microrna		-0.555	0.0495	CLN6,DNAJC14,HIPK2,MPZL2,ZC3H12D	Liver
miR-202-3p (and other miRNAs w/seed GAGGUAU)		mature microrna	Activated	2.808	0.051	ATP8B4,CHIC1,EIF4EBP1,GALE,GHR,GPX7,HECTD2,HIC2,HIPK2,HNRNPC,TRHDE	Liver
RUNX2		transcription regulator		1.982	0.0532	AKT1,GADD45B,MMP14,UGCG	Liver
miR-4768-3p (and other miRNAs w/seed CAGGAGA)		mature microrna		1.955	0.0565	C6,GHR,RRM2,ZC3H12D	Liver
miR-4327 (miRNAs w/seed GCUUGCA)		mature microrna		1.945	0.0582	ABAT,CABYR,FAM214A,SOX9	Liver
5-azacytidine		chemical drug		1.925	0.0997	GDF15,RRM2,SLC7A5,SOX9	Liver
miR-3183 (and other miRNAs w/seed CCUCUCU)		mature microrna		1.982	0.123	C17orf96,GRIA3,SMO,SOX9	Liver
geldanamycin		chemical - endogenous non-mammalian	Activated	2	0.154	HSPA1A/HSPA1B,PTK6,TPMT,ZC3H12D	Liver
IL5		cytokine	Activated	2.449	0.176	ASNS,EIF4EBP1,GSTT2/GSTT2B,PFKP,PSAT1,SLC7A5	Liver
miR-4455 (miRNAs w/seed GGGUGUG)		mature microrna		1.932	0.28	CAMK2B,FBXO36,PPP1R9A,SLC47A1	Liver
TREM1		transmembrane receptor	Activated	2	0.319	ASNS,GADD45B,IL6R,OSGIN1	Liver
XBP1		transcription regulator		-1.969	0.322	AFP,APP,FASN,SERPINA1	Liver
miR-4254 (and other miRNAs w/seed CCUGGAG)		mature microrna		1.977	0.338	ACSS2,LAMB3,LANCL2,SRPK2	Liver
let-7a-5p (and other miRNAs w/seed GAGGUAG)		mature microrna	Activated	2.538	0.354	ATP8B4,CD200R1,CHIC1,GALE,GHR,HIC2,HIPK2,IGF1,IL6R,MYCL,TRHDE	Liver
miR-4472 (and other miRNAs w/seed GUGGGGG)		mature microrna		-2	0.396	ALDH1L2,CYP4A11,EPHX1,PHOSPHO1,PRLR,SLC22A7,TSKU,WNK4	Liver
miR-210-5p (and other miRNAs w/seed GCCACUG)		mature microrna	Inhibited	-2	0.461	DNAJC18,MMP14,TSKU,USP18	Liver
miR-421-3p (and other miRNAs w/seed UCAACAG)		mature microrna	Activated	2.021	0.523	ABAT,ARHGAP26,FAM214A,KLHL13,MAFB,PPP1R9A,TCF24	Liver
miR-342-3p (miRNAs w/seed CUCACAC)		mature microrna	Inhibited	-2.194	0.535	CAMKK2,CDC42BPB,CNNM2,HIPK2,ILDR2	Liver
miR-343 (and other miRNAs w/seed CUCCCUC)		mature microrna		-1.969	0.566	C5orf28,DNAJC12,HIPK2,UGDH	Liver
miR-214-3p (and other miRNAs w/seed CAGCAGG)		mature microrna	Activated	2.137	1	ACLY,ARHGAP26,CES3,CYB561,RFESD,SERPINA1,SLC35F2,TNK2	Liver
NUPR1	1.384	transcription regulator	Activated	2.236	1	BLM,GDF15,IL6R,NUPR1,SPC24,SRGAP2	Liver
miR-377-3p (miRNAs w/seed UCACACA)		mature microrna	Activated	2.243	1	ALDH1L2,ARHGAP26,BHLHB9,IGF1,LRRC18,PPP1R9A,SPNS2,SRGAP2	Liver
HGF		growth factor	Activated	2.449	1	AFP,AKT1,ASNS,EMP2,IGF1,IL17RC,MMP14	Liver
RICTOR		other	Inhibited	-5.602	1.37e-23	ATP4B,ATP5A1,ATP5B,ATP5D,Atp5e,ATP5G1,ATP5J2,COX10,COX17,COX4I1,UQCRQ	IWAT
MAP4K4		kinase	Inhibited	-5.014	1.19e-23	ACAA2,ACACB,ACADVL,ACO2,ACSL5,AGPAT3,COQ5,COX10,DLAT,DLST,UQCRFS1	IWAT
NRIP1		transcription regulator	Inhibited	-3.828	1.27e-12	ACAA2,ACACB,ACO2,CIDEA,COX7A1,Cox8b,CPT1B,HADHB,IDH3A,LDHB,UCP1	IWAT
TGFB1		growth factor	Inhibited	-3.595	3.32e-10	ACAA2,ACSM3,ACSS1,ADAMTS2,AHNAK,AQP1,ASPN,BSG,C2,CAV1,WISP2	IWAT
miR-4722-5p (miRNAs w/seed GCAGGAG)		mature microrna	Inhibited	-3.124	0.0105	CIDEA,CS,CYP11B2,EGLN3,LETM1,PRDX3,RASSF5,SLC25A32,TPPP,UGT3A1	IWAT
CD3		complex	Inhibited	-2.849	0.109	AHCYL1,ANXA1,C2,COX5A,COX7A1,CS,CYCS,KCNA5,KCNK3,NDUFB6,XRCC6	IWAT
CD 437		chemical drug	Inhibited	-2.828	0.0621	ATP5A1,ATP5B,COX7B,HADHA,NDUFB9,PGAM1,TMEM14C,UQCRC2	IWAT
PLIN5	1.348	other	Inhibited	-2.8	4.93e-08	ACAA2,ACADL,ACADVL,CPT1B,PPARA,PPARGC1A,PPARGC1B,UCP3	IWAT
Akt		group	Inhibited	-2.8	0.0362	ATP5A1,COL3A1,COX4I1,HPGD,KCNA5,MCAM,NDUFV1,PPARGC1A,SOD2	IWAT
Cg		complex	Inhibited	-2.772	0.000115	BCAT1,CTSV,DPT,EFEMP1,EMP1,GJA1,HPGD,IGFBP3,IGFBP4,INHBB,TIMP4	IWAT
D-glucose		chemical - endogenous mammalian	Inhibited	-2.687	2.02e-11	ACAA2,ACADL,ACO2,ANXA1,AQP1,ATF5,Atp5e,BCAT1,Casp12,CAV1,UQCRC2	IWAT
dimethylnitrosamine		chemical toxicant	Inhibited	-2.646	3.54e-05	BMP3,COL1A1,COL1A2,COL3A1,COL4A1,SOD2,VIM	IWAT
SLC13A1		transporter	Inhibited	-2.646	0.00317	ACSL5,CD163,GFM1,GPAM,INSIG1,KHDRBS3,SLC16A1	IWAT
MTPN		transcription regulator	Inhibited	-2.63	0.00154	ANXA1,Casp12,CASP7,COL1A1,COL1A2,S100A6,SPARC	IWAT
lipopolysaccharide		chemical drug	Inhibited	-2.628	1.7e-08	AK4,ANXA1,AQP1,ATP5G1,BSG,Casp12,CASP7,CAV1,CCL11,Ccl9,VIM	IWAT
RB1		transcription regulator	Inhibited	-2.611	0.165	CASP7,DIO2,Esrra,GMNN,MTOR,PPARGC1A,PPARGC1B,UCP1	IWAT
trinitrobenzenesulfonic acid		chemical reagent	Inhibited	-2.596	0.000512	CCL11,Ccl9,COL1A1,COL1A2,COL3A1,CYP11B2,MMP12,PF4	IWAT
INS		other	Inhibited	-2.593	2.28e-05	ACADL,ACADVL,ATP5A1,CIDEA,COX4I1,IGFBP3,IGFBP4,LEP,NDUFV1,PLIN2,PPARGC1A	IWAT
TNFSF12		cytokine	Inhibited	-2.583	0.00115	CCL11,Ccl9,CYCS,MMP12,PF4,PPARGC1A,SDHA	IWAT
miR-1237-5p (and other miRNAs w/seed GGGGGCG)		mature microrna	Inhibited	-2.463	0.00456	ABCB8,AGPAT3,BSG,C8orf82,CEND1,CLEC10A,COL5A1,COX10,GNAO1,HSPB7,TPPP	IWAT
SURF1		enzyme	Inhibited	-2.433	1.97e-07	COX4I1,CPT2,NDUFA1,PPARA,PPARGC1A,SDHA	IWAT
FMR1	-1.65	other	Inhibited	-2.433	0.00031	CEND1,MTOR,PFKP,RPSA,UQCRFS1,UQCRQ	IWAT
TGFB3		growth factor	Inhibited	-2.414	0.000155	ASPN,COL1A1,COL1A2,COL3A1,COL5A1,CYR61,GJA1,HTRA1,SERPINE2	IWAT
EGR1		transcription regulator	Inhibited	-2.4	0.00809	CASP7,CAV1,Ccl9,COL1A1,COL1A2,DUSP4,PDGFC,PF4,SOD2	IWAT
thioacetamide		chemical toxicant	Inhibited	-2.383	4.86e-08	ACOT2,ANXA1,COL1A1,COL1A2,COL3A1,CPT1B,EDNRB,EMP1,FBN1,GOT1,ST3GAL2	IWAT
miR-4459 (miRNAs w/seed CAGGAGG)		mature microrna	Inhibited	-2.359	0.0449	ACSL5,FAM114A1,INSC,LETM1,PDP2,SLC25A42,SLC27A1,TPPP,UCP3	IWAT
PRL		cytokine	Inhibited	-2.316	2.05e-06	CAV1,COL1A1,COL1A2,COL3A1,COL5A1,COX4I1,CTSV,IGFBP3,LAMC1,PCOLCE,VIM	IWAT
PCK1		kinase	Inhibited	-2.236	2.59e-06	ACADL,ACADVL,CRAT,EHHADH,MLYCD	IWAT
IGF2BP1		translation regulator	Inhibited	-2.236	4.42e-05	COL1A1,COL1A2,COL5A1,COL6A2,COL6A3	IWAT
MED13		transcription regulator	Inhibited	-2.236	7.26e-05	ACSM3,CIDEA,GPD1,GPD2,KNG1	IWAT
PAX7		transcription regulator	Inhibited	-2.236	0.0166	CRLF1,MEST,OLFM1,PKIA,PRSS23	IWAT
propranolol		chemical drug	Inhibited	-2.219	0.00106	ADRBK2,DIO2,LEP,PPARGC1A,UCP1	IWAT
CNR1		g-protein coupled receptor	Inhibited	-2.219	0.136	DLL1,FGF10,LEP,S100A6,UCP1	IWAT
SERTAD2		transcription regulator	Inhibited	-2.216	9.33e-06	Cox8b,CPT1B,DIO2,PPARGC1A,UCP1	IWAT
miR-4269 (and other miRNAs w/seed CAGGCAC)		mature microrna	Inhibited	-2.216	0.00183	ACOT11,MAFF,PPARGC1B,PPIF,PRND,PXDN,RASSF5,REEP6,RNF144B,SUCLG1,TMEM53	IWAT
ABCC8		transporter	Inhibited	-2.213	1.33e-05	ACADVL,CPT1B,PPARGC1A,SOD2,UCP3	IWAT
WNT5A		cytokine	Inhibited	-2.213	0.0201	COL1A1,CRYAB,DLL1,RET,SPARC,VIM	IWAT
miR-596 (miRNAs w/seed AGCCUGC)		mature microrna	Inhibited	-2.213	0.0315	ATF5,FAM210A,LETM1,RNF144B,UGT3A1	IWAT
AKT1		kinase	Inhibited	-2.208	0.0201	CIDEA,COL4A1,CTSV,LEP,NEXN,PCOLCE,PPARA,PPARGC1A,SERPINF1,VIM	IWAT
miR-532-5p (and other miRNAs w/seed AUGCCUU)		mature microrna	Inhibited	-2.2	0.0125	CYCS,RASSF5,SLC25A32,SUCLA2,UQCRC2	IWAT
bleomycin		chemical drug	Inhibited	-2.189	0.0139	Ccl9,COL1A1,COL1A2,COL3A1,MMP12,Retnla,STOM,TIMP4	IWAT
PLG		peptidase	Inhibited	-2.17	0.000469	CAV1,COL1A1,CYR61,EDNRB,MMP12	IWAT
GDF2		growth factor	Inhibited	-2.138	0.000406	CAV1,COL1A1,CRYAB,HTRA1,SEMA3C,SERPINE2,SERPINF1,SLC6A6	IWAT
TWIST1		transcription regulator	Inhibited	-2.121	0.0034	COL1A1,FGF10,GSN,IGFBP4,LRG1,MXRA8,PCOLCE,PXDN,VIM	IWAT
nitrofurantoin		chemical drug	Inhibited	-2.121	0.0224	ACADVL,CASP7,CTSV,EHHADH,IGFBP3,MMP12,SELENBP1,SLC27A2	IWAT
COMMD1		transporter	Inhibited	-2	0.000671	EGLN1,EGLN3,PFKP,PGK1	IWAT
ABCB6		transporter	Inhibited	-2	0.00098	ISCA1,SLC25A39,SLC25A51,TXNRD2	IWAT
SEMA7A		transmembrane receptor	Inhibited	-2	0.00098	COL1A1,COL1A2,COL3A1,WISP2	IWAT
MSTN		growth factor	Inhibited	-2	0.00134	CTSV,LEP,MTOR,PPARGC1A,VIM	IWAT
H-7		chemical - kinase inhibitor	Inhibited	-2	0.00914	COL1A1,COL1A2,PIM1,SOD2	IWAT
ZBTB20		other	Inhibited	-2	0.0196	GSTM4,LDHB,LEP,PPARGC1A	IWAT
mir-223		microrna	Inhibited	-2	0.237	EMP1,FAM20C,S100A6,SLC11A2	IWAT
PPBP		cytokine		-1.987	3.43e-05	COL15A1,COL18A1,COL6A3,GLG1	IWAT
ELOVL5		enzyme		-1.982	0.000671	ACADL,EHHADH,GPAM,PPARGC1A	IWAT
SNAI1		transcription regulator		-1.982	0.0238	HPGD,PFKP,SLC27A2,SPARC	IWAT
TLR4		transmembrane receptor		-1.982	1	CASP7,CD163,CFB,CYR61,HTRA1,SLC6A12	IWAT
vancomycin		chemical drug		-1.981	0.0994	ANXA1,LXN,SOD2,VIM	IWAT
miR-4696 (miRNAs w/seed GCAAGAC)		mature microrna		-1.98	0.0433	IGFBP3,SLC6A6,TMEM53,UQCRQ	IWAT
TGFBR1		kinase		-1.98	0.0499	COL1A1,COL1A2,FGF10,VIM	IWAT
WNT3A		cytokine		-1.98	0.0838	Casp12,COL1A1,CPT2,CYR61,NEK6,NKD1,SPARC,WISP2	IWAT
miR-4731-5p (miRNAs w/seed GCUGGGG)		mature microrna		-1.978	0.000511	ABCB8,ACSF2,ADCY3,COL15A1,COL5A1,CYP11B2,DNAJC11,FAM131C,GLG1,HADHA,UGT3A1	IWAT
peoniflorin		chemical - endogenous non-mammalian		-1.977	0.000815	ATP5A1,COX5A,PPIF,SAR1B	IWAT
miR-3174 (miRNAs w/seed AGUGAGU)		mature microrna		-1.964	0.00409	C11orf54,COQ10B,NDUFA6,PSMB5	IWAT
inosine		chemical - endogenous mammalian		-1.964	0.021	ANXA1,C2,CFB,VIM	IWAT
SMAD4		transcription regulator		-1.944	0.385	COL1A2,FSTL3,GJA1,MTOR,VIM	IWAT
carbon tetrachloride		chemical toxicant		-1.934	0.00838	AK4,BMP3,CASP7,CEL,COL1A1,COL1A2,COL3A1,PDGFC,S100A6,SOD2	IWAT
STAT6		transcription regulator		-1.916	0.00568	CCL11,COL1A1,COL1A2,MMP12,PDGFC,PPARGC1A,Retnla,SELENBP1,SERPINB6,SERPINF1,UCP1	IWAT
calcitriol		chemical drug		-1.909	1	CASP7,COL4A1,CYR61,FBN1,HPGD,IGFBP3,SERPINB6,STXBP6	IWAT
miR-149-3p (and other miRNAs w/seed GGGAGGG)		mature microrna		-1.9	0.0141	ABCB8,AGPAT3,C10orf54,C8orf82,DUSP4,FAM131C,GNAO1,HEXIM1,HSPB7,MAFF,YBX2	IWAT
miR-193a-3p (and other miRNAs w/seed ACUGGCC)		mature microrna		-1.824	0.00504	AGPAT3,AJUBA,CLSTN1,DIO2,DLST,GNAO1,HEMK1,LAMC1,MMD2,P2RX5,TENM4	IWAT
TGFB2		growth factor		-1.807	0.113	ASPN,COL1A1,COL1A2,COL3A1	IWAT
5-fluorouracil		chemical drug		-1.803	0.000763	ATP5B,COL1A2,COX6A1,CYCS,GSN,HADHA,MDH1,NDUFA1,NDUFS8,PGK1,UQCRC2	IWAT
NRG1		growth factor		-1.748	0.000128	CAV1,CDC42EP1,COL1A1,COL6A3,CYR61,DUSP4,ETFB,GLG1,GPI,GPX3,XRCC6	IWAT
PDX1		transcription regulator		-1.732	3.31e-06	Atp5e,COL1A1,COL3A1,CPT2,FH,GOT1,IGFBP3,INSIG1,LXN,MDH1,SLC6A6	IWAT
miR-3178 (miRNAs w/seed GGGCGCG)		mature microrna		-1.732	0.0228	AGPAT2,AGPAT3,COL5A1,FAM57B,GPI,LETM1	IWAT
miR-122-5p (miRNAs w/seed GGAGUGU)		mature microrna		-1.718	0.000212	ADAMTS2,CLIC4,CS,DLAT,DUSP4,EGLN3,ENTPD4,LAMC1,PKM,RAB6B,VIM	IWAT
miR-92a-3p (and other miRNAs w/seed AUUGCAC)		mature microrna		-1.718	0.0174	ADCY3,AHCYL1,CEND1,CHCHD10,COL1A2,COL5A1,CXADR,DDHD2,EDNRB,ELOVL4,TTC9	IWAT
miR-4633-5p (miRNAs w/seed UAUGCCU)		mature microrna		-1.706	0.00324	RASSF5,SLC25A32,SUCLG2,TMED5,UQCRC2,VGLL3	IWAT
C3		peptidase		-1.693	0.0301	Ccl9,GPT,LEP,UCP3	IWAT
decitabine		chemical drug		-1.686	0.00675	CAV1,COL1A1,COL1A2,COL3A1,COL6A3,ELOVL4,FMR1,GSN,HPGD,IGFBP3,VIM	IWAT
miR-3605-3p (miRNAs w/seed CUCCGUG)		mature microrna		-1.671	0.00241	ADPRHL1,AES,INHBB,KCNK3,LETM1,UBE2F	IWAT
RETNLB		other		-1.664	0.00519	Ccl9,COL1A1,COL1A2,MMP12,Retnla,STOM	IWAT
miR-128-3p (and other miRNAs w/seed CACAGUG)		mature microrna		-1.645	0.00912	ADAMTS5,ADCY3,AGPAT3,AK4,BMP3,CABLES1,CLIC4,COL5A1,CXADR,EEPD1,VGLL3	IWAT
salirasib		chemical drug		-1.633	0.000687	AK4,COL5A1,MTOR,PGAM1,PGK1,PKM	IWAT
ciprofloxacin		chemical drug		-1.633	0.0257	ACO2,ACSL5,ATP5A1,CTSV,HSPA9,VIM	IWAT
ANGPT2		growth factor		-1.632	0.00612	CFB,COL1A1,COL1A2,COL3A1,CRYAB,CYP11B2,HSPB2,LEP,SOD2,VIM	IWAT
NOS2		enzyme		-1.63	0.00054	Ccl9,COL4A1,COX7A1,CYCS,GJA1,GPD1,GPT,LEP,Orm1 (includes others),PPARGC1A,SLC1A5	IWAT
IL6		cytokine		-1.628	0.0243	ADAMTS5,AHNAK,ANXA1,CASP7,CCL11,CD163,COL3A1,COX4I1,CRLF1,HPGD,VIM	IWAT
progesterone		chemical - endogenous mammalian		-1.623	0.00237	AQP1,BCAT1,BSG,CAV1,CFB,COL15A1,CRYAB,CTSV,GJA1,GPAM,WISP2	IWAT
SMAD3		transcription regulator		-1.53	0.0043	ASPN,COL1A1,COL1A2,COL3A1,COL6A3,CPT1B,DUSP4,FSTL3,MMP12,Orm1 (includes others),VIM	IWAT
geldanamycin		chemical - endogenous non-mammalian		-1.526	0.0103	ADRBK2,COL6A2,GJA1,GNAO1,KCNA5,LGR6,RNASEL,TPPP	IWAT
miR-3929 (and other miRNAs w/seed AGGCUGA)		mature microrna		-1.51	0.00064	ADRBK2,GPI,HN1L,OLFML1,PDP2,SLC11A2,SUCLG1,TBC1D20	IWAT
zinc		chemical drug		-1.477	0.0288	ASPG,COL1A1,PDE4A,SELENBP1,SLC11A2	IWAT
thapsigargin		chemical toxicant		-1.461	0.0476	CAPN5,Casp12,CAV1,COL1A1,DIO2,HSPA9,VIM	IWAT
PSEN1		peptidase		-1.446	4.94e-06	ACO2,ARHGDIG,ATP5A1,ATP5B,ATP5D,Atp5e,BSG,CS,CYCS,DLL1,UQCRQ	IWAT
miR-4423-5p (miRNAs w/seed GUUGCCU)		mature microrna		-1.406	0.0185	ACOT11,COQ10B,RMDN1,SLC5A7,SUGCT	IWAT
miR-486-3p (and other miRNAs w/seed GGGGCAG)		mature microrna		-1.388	0.0339	ABCB8,ADCK3,AES,ARHGDIG,CABLES1,CAPN5,FAM131C,GLB1L2,HEMK1,KIRREL,TRABD2B	IWAT
acetaminophen		chemical drug		-1.387	0.0323	AK4,CTSV,GPT,IGFBP3,Retnla,SERPINF1,SLC27A2	IWAT
miR-124-3p (and other miRNAs w/seed AAGGCAC)		mature microrna		-1.376	3.06e-06	ACAA2,ACADVL,AES,AK4,AQP1,BCAT1,BMP3,CAV1,COL4A1,CRAT,VIM	IWAT
miR-33-5p (and other miRNAs w/seed UGCAUUG)		mature microrna		-1.367	0.0367	AHCYL1,BMP3,CEND1,CS,EDNRB,HADHB,IMPA2,LAMC1,OLFM1,PIM1,TMED5	IWAT
ENPP2		enzyme		-1.342	6.33e-06	CIDEA,LEP,PPARGC1A,PPARGC1B,UCP1	IWAT
GCK		kinase		-1.342	2.94e-05	ATP5A1,ATP5G1,CPT2,FH,HADH,PDK2	IWAT
ursodeoxycholic acid		chemical - endogenous mammalian		-1.342	0.00508	COL1A1,COL1A2,COL4A1,GPT,SPARC	IWAT
miR-766-3p (miRNAs w/seed CUCCAGC)		mature microrna		-1.34	0.0371	AARS2,GPD2,KNG1,PANK1,SLC25A34,SLC6A12,SLC7A8,TIMM8A,TTC9	IWAT
IL1A		cytokine		-1.333	0.0279	ADAMTS5,CCL11,CYR61,LEP,MCAM,MMP12,SERPINA3,SOD2,SPARC	IWAT
EDN1		cytokine		-1.325	0.000652	ANXA1,COL1A2,COL4A1,COL5A1,CYP11B2,EDNRB,GJA1,LEP,MCAM,PPARA,VIM	IWAT
IL13		cytokine		-1.32	8.35e-07	ACADVL,CASP7,CCL11,CD163,COL18A1,COL1A1,COL1A2,COL3A1,COL6A2,CTSV,UCP1	IWAT
Insulin		group		-1.315	4.25e-06	Atp5e,CIDEA,COL1A1,COL4A1,DUSP4,GRB14,IGFBP3,IGFBP4,LEP,MTOR,UQCRC2	IWAT
palmitic acid		chemical - endogenous mammalian		-1.303	0.000937	ACADL,ATP5J2,CIDEA,CS,LEP,NDUFA5,PLIN2,PPARA,PPARGC1A,PPARGC1B	IWAT
NR3C2		ligand-dependent nuclear receptor		-1.298	0.00556	COL1A1,COL3A1,GPX3,HSPA9,PDHB,SEMA3C,SERPINA3	IWAT
dexamethasone		chemical drug		-1.276	1.93e-09	ACADL,ADAMTS2,ADRBK2,AGPAT3,ANO1,ANXA1,AQP1,ASPN,BSG,CAV1,UCP3	IWAT
miR-4781-5p (miRNAs w/seed AGCGGGG)		mature microrna		-1.264	0.0343	C3orf18,C8orf82,CEND1,PHF8,PPARA	IWAT
tunicamycin		chemical - endogenous non-mammalian		-1.254	0.0248	Casp12,COL1A1,CPT2,HSPA9,PLIN2,PPARA,VIM	IWAT
miR-3083-5p (and other miRNAs w/seed GGCUGGG)		mature microrna		-1.239	0.0131	ABHD6,ATP5D,C10orf54,C3orf18,CABLES1,CYP11B2,EEPD1,GPI,HADHA,HIP1,ST3GAL2	IWAT
NFKBIA		transcription regulator		-1.236	0.0174	ADAMTS5,ATP5J2,CCL11,Ccl9,COL1A2,COL3A1,CRYAB,GPX3,NID1,PDHA1,XRCC6	IWAT
cigarette smoke		chemical toxicant		-1.195	0.000855	CCL11,CYR61,GPX3,HSPA9,HSPB2,LEP,MAFF,MMP12,PDK2,PGD,SOD2	IWAT
miR-181b-1-3p (and other miRNAs w/seed UCACUGA)		mature microrna		-1.195	0.00357	COX10,CYR61,EHHADH,KIAA1919,NDUFB9,SEMA3C,TIMM8A	IWAT
miR-4530 (miRNAs w/seed CCAGCAG)		mature microrna		-1.189	0.0157	ASPG,GLB1L2,PANK1,PGLS,PPP1R3B,PTCD3,RMDN1,RTN4RL1,SLC1A5,SLC25A20	IWAT
IL4		cytokine		-1.187	0.00143	CCL11,CD163,CLEC10A,COL18A1,COL1A1,COL1A2,COL6A2,COL6A3,EGLN1,F13A1,XRCC6	IWAT
ACOX1		enzyme		-1.183	1.82e-06	ACADL,ACADVL,ACOT2,CRAT,CTSV,EHHADH,ELOVL3,GOT1,Orm1 (includes others),PLIN2,SLC4A4	IWAT
miR-3940-5p (and other miRNAs w/seed UGGGUUG)		mature microrna		-1.172	0.0393	ECHDC1,EHHADH,GHITM,TLN2	IWAT
SCD		enzyme		-1.149	2.48e-08	ACACB,ACADL,ACADVL,CPT1B,DIO2,GPAM,LEP,PPARGC1A,SLC27A1,UCP1,UCP3	IWAT
IGFBP2		other		-1.131	0.0148	EFEMP1,IGFBP3,IGFBP4,RBMS3	IWAT
triamcinolone acetonide		chemical drug		-1.129	0.0311	AQP1,CXADR,IGFBP3,IGFBP4,INSIG1,PF4,SERPINA3,SLC16A1,SOD2	IWAT
miR-4750-5p (miRNAs w/seed UCGGGCG)		mature microrna		-1.109	0.00098	C8orf82,DIO2,GLB1L2,TPPP	IWAT
UCN		other		-1.103	0.00138	HPGD,LEP,UCP1,UCP3	IWAT
miR-512-5p (miRNAs w/seed ACUCAGC)		mature microrna		-1.095	0.0166	C2,DIO2,GJA1,GNAO1,SOD2	IWAT
MAPK9		kinase		-1.091	0.012	AQP1,CAV1,DIO2,MMP12,PLIN2,PPARA,RPSA,SOD2	IWAT
miR-542-5p (miRNAs w/seed CGGGGAU)		mature microrna		-1.091	0.0183	FN3K,GLB1L2,PPARGC1B,UGT3A1	IWAT
Ro31-8220		chemical - kinase inhibitor		-1.067	0.00997	COL1A1,COL1A2,DUSP4,FSTL3	IWAT
Ccl2		cytokine		-1.067	0.0268	CCL11,Ccl9,CTSV,LEP	IWAT
CREM		transcription regulator		-1.067	0.0284	COL3A1,DIO2,DUSP4,GPD2,MEST,PGK1,SLC16A1	IWAT
miR-4733-5p (miRNAs w/seed AUCCCAA)		mature microrna		-1.067	0.0354	CRLS1,EGLN1,LPGAT1,PPIF	IWAT
NR0B2		ligand-dependent nuclear receptor		-1.067	0.0354	CEL,CYP11B2,GPT,PPARGC1A	IWAT
FOS		transcription regulator		-1.066	0.0242	BCAR3,COL18A1,COL1A1,CTSV,CYCS,DIO2,ELOVL3,FBN1,FIGF,GJA1,VIM	IWAT
ADIPOR2		other		-1	5.29e-05	LEP,NDUFA1,PPARA,UCP1	IWAT
CCR1		g-protein coupled receptor		-1	0.00188	CCL11,CTSV,SPARC,VIM	IWAT
miR-556-5p (miRNAs w/seed AUGAGCU)		mature microrna		-1	0.00333	COX7B,KCNJ15,MLYCD,SDHD,TBC1D20	IWAT
miR-554 (miRNAs w/seed CUAGUCC)		mature microrna		-1	0.0288	AARS2,ACACB,CPT2,ENDOU,FBP2	IWAT
methylprednisolone		chemical drug		-0.981	8.35e-08	AK4,ANXA1,CIDEA,COX6A1,CTSV,CYCS,EDNRB,EMP1,FBP2,GOT1,VIM	IWAT
glucosamine		chemical - endogenous mammalian		-0.972	6.24e-05	Atp5e,GPD1,LEP,NDUFA1,NDUFB9,UCP1,UQCRC2	IWAT
miR-3656 (and other miRNAs w/seed GCGGGUG)		mature microrna		-0.97	0.0147	ADPRHL1,COL6A2,DNAJA3,GNAO1,LETM1,PXDN	IWAT
miR-767-3p (miRNAs w/seed CUGCUCA)		mature microrna		-0.97	0.0278	EEPD1,HSPA9,MTOR,PFKP,SEC14L4,SLC22A5	IWAT
miR-4324 (miRNAs w/seed CCUGAGA)		mature microrna		-0.97	0.0335	FAM96A,IMPA2,LPGAT1,PPARA,PTCD3,TLN2	IWAT
GHRL		growth factor		-0.914	0.0253	LEP,PPARGC1A,UCP1,UCP3	IWAT
RAF1		kinase		-0.913	0.0043	ANXA1,CDC42EP1,CRYAB,DIO2,DUSP4,EMP1,IGFBP3,LPGAT1,RET,SELENBP1,WISP2	IWAT
HTT		transcription regulator		-0.9	4.93e-15	ACOT2,ADAMTS2,ADAMTS5,AQP1,ATP5A1,ATP5B,ATP5G1,ATP5J2,BMP3,COL18A1,UQCR11	IWAT
TGFBR2		kinase		-0.896	0.00161	ADAMTS5,CLIC4,COL1A1,COL1A2,CRYAB,GJA1,HPGD,MMP12,RBMS3,SCN7A,SPARC	IWAT
benzo(a)pyrene		chemical toxicant		-0.896	0.00219	AJUBA,ANXA1,ASPN,CYR61,FIGF,GNAO1,INHBB,MAFF,PGD,PPIF,SELENBP1	IWAT
SPARC	-1.499	other		-0.895	0.00143	ACOT2,COL1A1,COL1A2,CPT1B,GPD1,SLC22A5,SPARC,VIM	IWAT
miR-1285-3p (and other miRNAs w/seed CUGGGCA)		mature microrna		-0.895	0.0304	ANKRD29,CIDEA,FSTL3,GMPR,GPI,HSPB7,PKM,PRND,STOM,SYNGR1,VIM	IWAT
ethanol		chemical - endogenous mammalian		-0.888	0.0248	ACADL,CAPN5,CLIC4,COL1A2,COL3A1,ELOVL3,GPAM,GPT,MMP12,PPARA,SOD2	IWAT
MED1		transcription regulator		-0.849	0.0343	CIDEA,EHHADH,Gyk,IGFBP3,UCP1	IWAT
cardiotoxin		chemical - other		-0.816	1.6e-05	ACSL5,Ccl9,COL1A2,COL6A2,CTSV,EDNRB,GMNN,MEST,MMP12,PGAM1,UCP3	IWAT
miR-4487 (miRNAs w/seed GAGCUGG)		mature microrna		-0.8	0.0369	CPT1B,CYP11B2,EEPD1,GLB1L2,INSC,SLC11A2,SMOC2,UGT3A1	IWAT
miR-4314 (and other miRNAs w/seed UCUGGGA)		mature microrna		-0.769	0.00548	ACSS1,AK4,CS,DUSP4,FSTL3,MCAM,NID1,PKIA,STOM,TMEM37	IWAT
miR-609 (miRNAs w/seed GGGUGUU)		mature microrna		-0.766	0.014	ME3,NPR3,PXDN,RSPO4,SYNGR1,TMEM37	IWAT
methimazole		chemical drug		-0.749	0.00568	DIO2,GPD2,IGFBP3,IGFBP4	IWAT
cisplatin		chemical drug		-0.748	0.00106	ACADVL,ANXA1,AQP1,CAV1,COL1A1,CPT1B,CPT2,FADS3,FNDC3B,GAMT,XRCC6	IWAT
miR-3064-5p (and other miRNAs w/seed CUGGCUG)		mature microrna		-0.726	0.0349	AARS2,ACACB,CCDC80,DUSP4,FSTL3,MMD2,ST3GAL2,TMEM37	IWAT
miR-1207-5p (and other miRNAs w/seed GGCAGGG)		mature microrna		-0.72	0.000187	ABCB8,ACAA2,ADAMTSL4,ATP4B,C2,C3orf18,CABLES1,CAV1,CDC42EP1,COL6A2,UGT3A1	IWAT
STAT4		transcription regulator		-0.718	0.00188	ACADL,ACSS1,AHNAK,BSG,C10orf54,CAPN5,ENTPD4,GJA1,GLG1,ITGA7,SELENBP1	IWAT
miR-27a-3p (and other miRNAs w/seed UCACAGU)		mature microrna		-0.71	0.0197	ADAMTS5,ADCY3,AGPAT3,AK4,BMP3,CDR2,COL5A1,CXADR,EEPD1,ENDOU,UBE2F	IWAT
HOXA10		transcription regulator		-0.707	0.0132	AQP1,COL15A1,COL3A1,CTSV,GJA1,IGFBP3,LAMA2,SLC27A1,TDO2	IWAT
miR-3689d (and other miRNAs w/seed GGAGGUG)		mature microrna		-0.695	0.0467	ABCB8,AES,PHF8,RGS7BP,RSPO4,TLN2,UCP3,UGT3A1	IWAT
miR-4254 (and other miRNAs w/seed CCUGGAG)		mature microrna		-0.674	0.00359	CASP7,COL18A1,CYP11B2,GPD1,LEP,PKIA,RSPO4,SLC25A39,STOM,UCP3,UGT3A1	IWAT
miR-31-5p (and other miRNAs w/seed GGCAAGA)		mature microrna		-0.67	3.02e-05	ACAA2,AHCYL1,AK4,CIAPIN1,COL5A1,ECHDC1,EDNRB,EGLN3,EMP1,FGF10,VGLL3	IWAT
CHUK		kinase		-0.647	0.0237	CCL11,Ccl9,COL18A1,CRLF1,NID1,PPARGC1B,SEMA3C,SERPINE2,SMOC2	IWAT
streptozocin		chemical drug		-0.637	6.53e-06	COL1A1,COL3A1,COL4A1,CPT1B,CPT2,FABP3,FBN1,Gyk,LEP,PPARGC1A,VIM	IWAT
miR-423-5p (and other miRNAs w/seed GAGGGGC)		mature microrna		-0.634	0.0037	AQP1,C10orf54,C20orf27,CAPN5,CEND1,COL1A1,DECR2,FAM20C,GABRR2,GOLGA7B,TRABD2B	IWAT
levothyroxine		chemical - endogenous mammalian		-0.623	0.021	DIO2,IGFBP3,IGFBP4,SEMA3C	IWAT
miR-3194-3p (miRNAs w/seed GCUCUGC)		mature microrna		-0.614	0.0176	AQP1,ASPN,COQ5,DLST,FH,KIAA1919,OXNAD1,PRND,TMEM79	IWAT
GLI1		transcription regulator		-0.607	3.47e-05	ACADVL,CAV1,COL1A1,DIO2,FGF10,IMPA2,INSIG1,MEST,NREP,PIM1,VIM	IWAT
ERBB3		kinase		-0.579	0.0275	COL1A1,FBN1,NID1,SERPINA3,SPARC	IWAT
miR-646 (miRNAs w/seed AGCAGCU)		mature microrna		-0.558	0.0274	ADRBK2,CCDC80,COL4A1,NKD1,PPARGC1B,PTCD3,SLC11A2	IWAT
CTNNB1		transcription regulator		-0.555	0.00203	AES,ANXA1,COL1A1,COL4A1,CRAT,CYR61,DIO2,ELOVL3,F13A1,FSTL3,VIM	IWAT
estrogen		chemical drug		-0.537	0.0018	COL15A1,COL18A1,COL1A1,COL3A1,COL5A1,COL6A2,CYR61,GJA1,IGFBP4,PIM1,SPARC	IWAT
ADCYAP1		other		-0.535	0.000408	ARHGDIG,COL3A1,COL5A1,CRTAC1,MCAM,MEST,NPR3,PPP1R3B,RPSA,SERPINA3,SPARC	IWAT
miR-1909-3p (and other miRNAs w/seed GCAGGGG)		mature microrna		-0.48	0.048	ARHGDIG,C1QTNF7,CS,FAM131C,GLG1,GNAO1,HEMK1,KCNJ15,KCNK3,NDUFA11,TXNRD2	IWAT
ITGB6		other		-0.469	0.000205	COL1A1,COL1A2,COL3A1,MMP12	IWAT
TP53		transcription regulator		-0.459	1.23e-08	ACAA2,ACADVL,ACO2,ACOT11,ADAMTSL4,ADCK3,ADRBK2,ANXA1,Atp5k,C2,VIM	IWAT
miR-4519 (miRNAs w/seed AGCAGUG)		mature microrna		-0.447	0.0185	ADAMTS5,ADRBK2,COX4I1,GHITM,PTCHD4	IWAT
SMARCB1		transcription regulator		-0.447	0.021	COL18A1,COL1A1,COL1A2,GJA1,GMNN,GSN,PPP1R3C,SPARC	IWAT
staurosporine		chemical - kinase inhibitor		-0.447	0.0267	COL1A1,COL1A2,CYP11B2,INHBB,PIM1,SERPINA3	IWAT
miR-4325 (miRNAs w/seed UGCACUU)		mature microrna		-0.447	0.0437	ACADL,ADCK3,ADCY3,FAM20C,MYCBP2	IWAT
IL1B		cytokine		-0.446	0.00812	ADAMTS5,ANXA1,CCL11,Ccl9,CFB,COL1A1,CRYAB,F13A1,FMR1,GJA1,VIM	IWAT
miR-3152-5p (miRNAs w/seed UUGCCUC)		mature microrna		-0.438	0.0267	GNAO1,HEBP2,KCNJ15,NPR3,PPARGC1A,SLC16A1	IWAT
hydrogen peroxide		chemical - endogenous mammalian		-0.436	0.00381	BSG,CAV1,COL1A1,COL1A2,CRYAB,CYCS,DUSP4,HSPB2,INSIG1,MCAM,XRCC6	IWAT
MAPK8		kinase		-0.436	0.0366	AQP1,COL1A1,DIO2,DUSP4,Gyk,PPARGC1A,PPARGC1B	IWAT
CREB1		transcription regulator		-0.429	0.0134	AK4,AKAP1,ATF5,CAPN5,CYR61,DIO2,LEP,MCAM,MEST,NDUFA10,VIM	IWAT
APP		other		-0.419	0.000137	ACO2,AES,ATP5A1,ATP5B,ATP5D,Atp5e,BSG,Casp12,COL18A1,CRLF1,UQCRQ	IWAT
AGT		growth factor		-0.416	2.96e-05	ADAMTS5,CAV1,COL1A1,COL1A2,COL3A1,COL4A1,COX4I1,COX5A,COX7A1,CYP11B2,TLN2	IWAT
miR-125a-3p (miRNAs w/seed CAGGUGA)		mature microrna		-0.41	0.00527	AGPAT3,AQP1,COQ9,CYCS,GLG1,HEMK1,PKIA,PPP1R3B,REEP6,RGS7BP,YBX2	IWAT
tamoxifen		chemical drug		-0.405	0.0002	AHNAK,AQP1,CAV1,CCDC80,CYR61,F13A1,IGFBP3,IGFBP4,MAFF,NNMT,TDO2	IWAT
androgen		chemical drug		-0.391	0.00525	AES,CASP7,CTSV,FGF10,GJA1,GSN,PF4,PIM1,RET	IWAT
IND S1		chemical - kinase inhibitor		-0.378	2.01e-07	ATP5B,ATP5D,COX5A,ETFA,FH,PGAM1,PGK1	IWAT
trichloroethylene		chemical toxicant		-0.378	0.000186	ATF5,COL1A1,COL3A1,IGFBP3,SLC16A1,SPARC,STOM	IWAT
benzene		chemical toxicant		-0.378	0.000186	ATF5,COL1A1,COL3A1,IGFBP3,SLC16A1,SPARC,STOM	IWAT
methylmercury		chemical toxicant		-0.378	0.000419	ATF5,COL1A1,COL3A1,IGFBP3,SLC16A1,SPARC,STOM	IWAT
MITF		transcription regulator		-0.378	0.0144	ACO2,COL1A1,EDNRB,GMPR,HPGD,MDH1,SERPINF1,SLC7A8	IWAT
NR1H4		ligand-dependent nuclear receptor		-0.336	0.00181	CPT2,GPT,KNG1,Orm1 (includes others),PPARA,PPARGC1A,PPARGC1B,UCP1,UCP3	IWAT
sirolimus		chemical drug		-0.333	0.00038	ACADVL,ATP5G1,COL1A1,COL1A2,COX6A1,CRAT,CYCS,FIGF,GPD1,LDHB,VIM	IWAT
SP1		transcription regulator		-0.329	0.000286	ACSS1,ATP5B,CAV1,COL1A1,COL1A2,CRYAB,FGF10,GJA1,HADHA,HADHB,VIM	IWAT
PDGF BB		complex		-0.325	0.000393	BMP3,COL3A1,CRYAB,CYCS,CYR61,EDNRB,GJA1,IGFBP4,MMP12,NEXN,UCK1	IWAT
miR-216a-5p (miRNAs w/seed AAUCUCA)		mature microrna		-0.288	0.0105	AJUBA,BCAT1,CAPN5,DIO2,FAM210A,GOLGA7B,LAMC1,NPR3,PDP2,PPARGC1B,TTC9	IWAT
corticosterone		chemical - endogenous mammalian		-0.287	0.000607	ANXA1,CAV1,CPT1B,DIO2,GPAM,LEP,MTOR,PPARGC1A,UCP1	IWAT
miR-4661-3p (and other miRNAs w/seed AGGAUCC)		mature microrna		-0.277	0.0195	CYP11B2,GFM1,LEP,PHF8,TTC9	IWAT
CLDN7		other		-0.277	0.0426	ATP5G1,CYP11B2,FADS3,NNMT,PLA2G16,PRSS23	IWAT
diethylstilbestrol		chemical drug		-0.256	0.0336	BCAT1,CFB,EMP1,ENDOU,Esrra,IGFBP3,INHBB,S100A6,SPARC	IWAT
SRC		kinase		-0.243	0.0323	CAV1,COL1A2,CTSV,GJA1,PGK1,VIM	IWAT
LY294002		chemical - kinase inhibitor		-0.23	0.0232	ACSM3,BSG,COL1A1,COL1A2,CYR61,DUSP4,Esrra,GJA1,GPD1,GPD2,VIM	IWAT
JUN		transcription regulator		-0.225	0.00057	ANXA1,CAV1,COL1A1,COL1A2,CYCS,DIO2,GJA1,GOT1,GPT,IGFBP3,VIM	IWAT
miR-4759 (miRNAs w/seed AGGACUA)		mature microrna		-0.218	0.0148	AKAP1,DDHD2,NID1,SLC22A5	IWAT
bortezomib		chemical drug		-0.213	0.0104	CASP7,CAV1,Ccl9,CDR2,CRYAB,IGFBP3,SERPINA3,VIM,WISP2	IWAT
N-nitro-L-arginine methyl ester		chemical drug		-0.199	0.00835	CCL11,COL1A2,COL3A1,GJA1,UCP1,UCP3	IWAT
indomethacin		chemical drug		-0.196	0.011	ADAMTS5,ANXA1,BSG,LXN,MMP12,PIM1,PLIN2,PPARA,PSMB5,VIM,XRCC6	IWAT
OSM		cytokine		-0.176	0.00298	ACOT2,ACSL5,ADAMTS5,AHCYL1,ANXA1,CCL11,COL3A1,COX7B,CRLF1,CTSV,TDO2	IWAT
SENP1		peptidase		-0.152	0.000545	ATP5G1,Ccl9,CYCS,IDH3A	IWAT
PTH		other		-0.138	0.0377	AHNAK,COL1A1,COL1A2,GJA1,IGFBP3,RMDN3,WISP2	IWAT
SIRT1		transcription regulator		-0.136	0.00121	ADAMTS5,Esrra,LEP,MYL6B,NDUFA5,PPARGC1A,SFRP5,SOD2,UQCRC2,UQCRFS1	IWAT
MAPK14		kinase		-0.126	0.00593	ATP5J2,COL1A1,CRYAB,DLL1,GJA1,PPARGC1A,PPARGC1B,SOD2,UCP1	IWAT
miR-4323 (miRNAs w/seed AGCCCCA)		mature microrna		-0.089	0.035	AK4,ASPN,CIAPIN1,COL18A1,CYP11B2,GOLGA7B,ME3,MXRA8,NDUFA10,RCN2	IWAT
miR-19b-3p (and other miRNAs w/seed GUGCAAA)		mature microrna		-0.08	0.0088	ADRBK2,AK4,AKAP1,ANO1,BCAR3,BCAT1,BMP3,COQ10B,CS,EDNRB,VGLL3	IWAT
MMP9		peptidase		-0.074	0.000841	CCL11,COL18A1,HPGD,MMP12,SERPINE2,VIM	IWAT
MYOD1		transcription regulator		-0.046	0.0049	ACACB,ACSL5,COL4A1,CRYAB,HADH,ITGA7,MYO5B,PPARGC1A,UCP1,UCP3	IWAT
miR-1973 (miRNAs w/seed CCGUGCA)		mature microrna		-0.038	0.0238	COL5A1,GOT1,KCNJ15,MAFF	IWAT
dihydrotestosterone		chemical - endogenous mammalian		-0.034	3.79e-08	ACADVL,ACO2,ADTRP,AES,AQP1,COL3A1,COL4A1,DIO2,FAM96A,GPD1,VIM	IWAT
IND S7		chemical - kinase inhibitor		0	6.77e-08	ATP5B,ATP5D,COX5A,ETFA,FH,PGAM1,PGK1,VIM	IWAT
MEL S3		chemical - kinase inhibitor		0	9.19e-08	ATP5B,ATP5D,COX5A,ETFA,FH,PGAM1,PGK1,VIM	IWAT
MEL T1		chemical - kinase inhibitor		0	5.07e-07	ATP5B,ATP5D,COX5A,FH,PGAM1,PGK1	IWAT
SB203580		chemical - kinase inhibitor		0	0.000106	ANXA1,AQP1,ATP5J2,CCL11,COL1A1,COL1A2,COL3A1,EDNRB,FABP3,GJA1,UCP3	IWAT
LIPE		enzyme		0	0.000242	AQP1,COL1A1,COL1A2,FBP2,GJA1,PDHA1,PLIN2,PPARGC1A,SUCLA2,UCP1	IWAT
phosphate		chemical - endogenous mammalian		0	0.000595	ADAMTS2,COL5A1,CPT2,DECR2,DIO2,NDUFA12,PCCA,UQCR11	IWAT
TCF7L2		transcription regulator		0	0.0016	ACADL,EHHADH,FBP2,FH,PPARGC1A,SLC27A2	IWAT
NEUROG1		transcription regulator		0	0.00222	COL3A1,FABP3,MEST,PPIC,PXDN,SERPINF1	IWAT
phenylephrine		chemical drug		0	0.00793	COL3A1,CPT1B,DIO2,EDNRB,GJA1	IWAT
HMOX1		enzyme		0	0.014	AQP1,COL1A1,CS,FIGF,GPT,SPARC	IWAT
NUPR1		transcription regulator		0	0.0184	ACSS1,COA5,COL1A2,COL3A1,CXADR,CYR61,EGLN1,FAM114A1,ISCA1,MMP12,ST3GAL2	IWAT
metformin		chemical drug		0	0.0215	CAV1,GRB14,INSIG1,LEP,PLIN2,PPARGC1B,SERPINF1	IWAT
fulvestrant		chemical drug		0	0.0236	CCDC80,CYR61,GJA1,INHBB,PRSS23,ROCK2,SLC22A5,SNCG,TTC9,WISP2	IWAT
chromium		chemical drug		0	0.0238	AJUBA,PGD,PPIF,SELENBP1	IWAT
PLAG1		transcription regulator		0	0.0268	AQP1,ATF5,CRLF1,PPIC	IWAT
Hdac		group		0	0.0274	DLL1,EDNRB,HPGD,HTRA1,IGFBP3,PPARGC1A,SEMA3C	IWAT
CEBPA		transcription regulator		0.025	0.000136	AGPAT2,ANXA1,COL1A1,COL1A2,COX4I1,CYCS,GJA1,HPGD,IGFBP3,IGFBP4,UCP1	IWAT
melatonin		chemical - endogenous mammalian		0.059	0.00216	CYCS,GJA1,HSPA9,LEP,SOD2,SPARC,UCP1,VIM	IWAT
Ins1		other		0.062	4.98e-10	COL18A1,COL1A1,Cox8b,CRAT,CRYAB,ECI1,EHHADH,FABP3,FBP2,GPD1,VIM	IWAT
miR-548u (and other miRNAs w/seed AAAGACU)		mature microrna		0.064	0.000545	ACSL5,GHITM,NEXN,PKP2	IWAT
glutathione		chemical - endogenous mammalian		0.068	0.021	DLAT,GPX3,SOD2,UCP1	IWAT
miR-759 (miRNAs w/seed CAGAGUG)		mature microrna		0.068	0.0354	C1QTNF7,CIAPIN1,GPD2,PRR32	IWAT
IFNG		cytokine		0.076	0.00206	ACSS1,AQP1,C2,Casp12,CASP7,CAV1,CCL11,CD163,CFB,CLEC10A,TIMP4	IWAT
STAT3		transcription regulator		0.081	0.00933	CASP7,CCL11,CFB,COL1A2,COL3A1,COL5A1,DLL1,GJA1,MMP12,PFKL,VIM	IWAT
ESR1		ligand-dependent nuclear receptor		0.088	0.00358	AHNAK,AQP1,CAV1,Cox8b,EFEMP1,FGF10,GJA1,GPAM,IGFBP3,INHBB,WISP2	IWAT
PD98059		chemical - kinase inhibitor		0.09	7.94e-06	ANXA1,CAV1,CCL11,CDC42EP1,COL1A1,COL1A2,COL3A1,COL4A1,CYCS,DIO2,WISP2	IWAT
E. coli serotype 0127B8 lipopolysaccharide		chemical - endogenous non-mammalian		0.093	0.00049	ACSS1,ANXA1,AQP1,CAV1,DIO2,EDNRB,GJA1,GMPR,GNAO1,LAMC1,SOD2	IWAT
miR-4421 (and other miRNAs w/seed CCUGUCU)		mature microrna		0.099	0.00204	CD163,DIO2,EGLN3,GLG1,LEP,MEST,SLC6A6,VWA8	IWAT
FGFR2		kinase		0.113	0.000468	COL1A1,COL4A1,DLL1,FGF10,GJA1,INHBB,MEST,PCOLCE,WISP2	IWAT
Sb202190		chemical - kinase inhibitor		0.124	0.0385	ATP5J2,COL1A1,PPARA,PPARGC1A,PPARGC1B,UCP1	IWAT
mibolerone		chemical drug		0.143	9.58e-05	AHNAK,CCDC80,COL1A1,COL1A2,COL6A3,GMNN,IDH3G,IGFBP3,PGK1,SLC22A5,UCP3	IWAT
miR-4652-5p (miRNAs w/seed GGGGACU)		mature microrna		0.149	0.0275	C20orf27,CAPN5,MXRA8,MYO5B,RET,SLC1A5,SLC25A32,SLC25A42,TLN2,UGT3A1	IWAT
miR-875-3p (miRNAs w/seed CUGGAAA)		mature microrna		0.152	0.0196	ADAMTS5,EGLN3,PKP2,TMEM70	IWAT
NR3C1		ligand-dependent nuclear receptor		0.164	0.0461	ADCK3,ANXA1,AQP1,C1QTNF7,CASP7,CAV1,CIDEA,CRYAB,CYP11B2,CYR61,STOM	IWAT
NFE2L2		transcription regulator		0.167	0.0174	ACSL5,AGPAT3,COL1A1,COL3A1,GPX3,GSTM4,HSPA9,MAFF,PGD,PKIA,SOD2	IWAT
ADRB		group		0.186	0.0239	ACSS1,ATF5,CRYAB,DIO2,INSIG1,PPARGC1A,UCP1	IWAT
TP63		transcription regulator		0.198	0.0171	COL4A1,COL5A1,CYR61,DLL1,EMP1,FBN1,IGFBP3,ITGA7,MAFF,SERPINF1,VIM	IWAT
MEF2D		transcription regulator		0.218	0.00322	COL1A2,COL3A1,PPARA,PPARGC1A	IWAT
Creb		group		0.218	0.00716	CYP11B2,DUSP4,Esrra,GJA1,GSTM4,LEP,MCAM,PGK1,PPARGC1A,RET,UCP1	IWAT
deferoxamine		chemical drug		0.222	0.00911	EGLN1,EGLN3,IGFBP3,IGFBP4,LEP,PGK1,PKM,SERPINE2	IWAT
ERK		group		0.24	0.0166	ACSL5,BCAR3,CAV1,COL1A1,COL3A1,DIO2,GOT1,MAFF,MCAM,PDGFC	IWAT
LG100268		chemical reagent		0.243	0.00914	Ccl9,CPT1B,PLIN2,SLC27A1	IWAT
EGFR		kinase		0.247	0.00199	ANXA1,CAV1,COL1A1,COL3A1,COL6A2,CRYAB,DUSP4,FBN1,IGFBP3,IGFBP4,VIM	IWAT
glucocorticoid		chemical drug		0.247	0.00282	ANXA1,CD163,COL1A1,GOT1,GPX3,HSPB2,IGFBP3,LEP,Orm1 (includes others),PFKL,TDO2	IWAT
FGF2		growth factor		0.275	9.13e-05	ADAMTS5,CAV1,COL1A1,COL1A2,COL3A1,CRYAB,CYR61,DLL1,EDNRB,FBN1,XRCC6	IWAT
PLAU		peptidase		0.277	0.00909	CYR61,GJA1,MMP12,Retnla,VIM	IWAT
trans-hydroxytamoxifen		chemical drug		0.302	3.17e-05	DUSP4,IGFBP4,INHBB,PPP1R3C,PRSS23,PXDN,SELENBP1,SLC22A5,SNCG,TTC9,WISP2	IWAT
bexarotene		chemical drug		0.323	0.0161	CYCS,CYR61,EHHADH,MAFF,SLC27A1,SPARC	IWAT
GH1		growth factor		0.338	0.00415	COL18A1,COL3A1,GPT,HADH,HADHB,IGFBP3,PLA2G16,PPARA,PRDX3,VIM,XRCC6	IWAT
plicamycin		chemical drug		0.342	0.000738	ABCB8,COL1A1,COL1A2,GPD1,IGFBP4,OLFM1,SERPINE2,SLC11A2	IWAT
miR-132-3p (and other miRNAs w/seed AACAGUC)		mature microrna		0.342	0.0113	ADAMTS5,ADCY3,ANKRD29,ANO1,BMP3,COA5,GPD2,MYCBP2,NAP1L1,NREP,TMED5	IWAT
miR-96-5p (and other miRNAs w/seed UUGGCAC)		mature microrna		0.346	0.0463	ADRBK2,AHCYL1,C10orf54,CABLES1,CAPN5,COL5A1,CXADR,DLAT,EGLN1,F13A1,VGLL3	IWAT
3,4,5,3',4'-pentachlorobiphenyl		chemical toxicant		0.378	0.00143	ACOT2,COL1A1,Cox8b,CYCS,FMR1,IGFBP3,ITGA7	IWAT
CCR2		g-protein coupled receptor		0.415	0.0433	CCL11,Ccl9,GPT,TIMP4	IWAT
simvastatin		chemical drug		0.425	0.0244	ANXA1,CYR61,GJA1,GPT,IGFBP3,PPARA,S100A6,TIMM10,VIM	IWAT
ERBB2		kinase		0.435	1.25e-12	ACAA2,ADAMTS5,AHNAK,CCDC80,CCL11,CHCHD10,COL18A1,COL1A1,COL3A1,COL4A1,WISP2	IWAT
EGF		growth factor		0.435	0.00427	ACOT2,CAV1,CDC42EP1,COL1A1,COL1A2,COL3A1,CYR61,DIO2,DUSP4,GJA1,XRCC6	IWAT
L-glutamic acid		chemical - endogenous mammalian		0.436	0.00336	Gyk,LEP,PLIN2,PPARGC1A,ROCK2,Slc25a1,SLC27A1	IWAT
TO-901317		chemical reagent		0.447	8.38e-13	ACSL5,AGPAT3,Casp12,CASP7,Ccl9,CIDEA,COX17,Cox8b,CRAT,ECI1,UCP1	IWAT
leucine		chemical - endogenous mammalian		0.447	0.000245	CRAT,PPARA,SOD2,UCP1,UCP3	IWAT
2,3,4,7,8-pentachlorodibenzofuran		chemical toxicant		0.447	0.00431	ACOT2,COL1A1,Cox8b,CYCS,ITGA7	IWAT
CFTR		ion channel		0.478	0.00203	ACAA2,AQP1,HADH,HPGD,LRG1,SLC27A2,SLC7A8	IWAT
TNF		cytokine		0.479	1.98e-11	ACADVL,ADAMTS5,ANXA1,AQP1,Casp12,CASP7,CAV1,CCDC80,CCL11,Ccl9,WISP2	IWAT
tretinoin		chemical - endogenous mammalian		0.516	0.000497	ADAMTS5,AHNAK,ANXA1,AQP1,CASP7,CIDEA,COL1A1,COL1A2,COL3A1,COL4A1,XRCC6	IWAT
LEP	-2.692	growth factor		0.521	3.62e-10	ACADL,ACADVL,ACSL5,ATP5A1,CAV1,CEL,COL1A1,COL3A1,COL4A1,CPT1B,VIM	IWAT
cobalt chloride		chemical reagent		0.524	0.0026	COL18A1,LEP,PGK1,PKM,SERPINF1,SLC11A2	IWAT
actinomycin D		chemical drug		0.544	0.0043	CAV1,CCL11,COL1A2,CYR61,DUSP4,EGLN3,GPI,IGFBP4,MMP12,ROCK2,SLC27A1	IWAT
tetracycline		chemical drug		0.555	0.0195	AK4,COL1A1,HADHA,PPP1R3C,SOD2	IWAT
ZAP70		kinase		0.557	0.00102	ANXA1,ETFA,KCNA5,KCNK3,MYCBP2,NDUFB6	IWAT
beta-estradiol		chemical - endogenous mammalian		0.563	5.5e-08	ACAA2,ACADVL,ACSM3,ADAMTS5,ANXA1,AQP1,ATF5,BSG,CAV1,CCDC80,WISP2	IWAT
TP73		transcription regulator		0.577	0.0399	COX4I1,CRYAB,IGFBP3,IGFBP4,RNF144B,SERPINE2,SERPINF1,TIMP4,XRCC6	IWAT
PD 169316		chemical - kinase inhibitor		0.594	0.000346	ATP5J2,PPARGC1A,PPARGC1B,UCP1	IWAT
raloxifene		chemical drug		0.632	0.00024	DUSP4,IGFBP4,INHBB,PPP1R3C,PRSS23,PXDN,ROCK2,SELENBP1,SLC22A5,SNCG,WISP2	IWAT
telmisartan		chemical drug		0.64	0.000133	CD163,CLEC10A,CYR61,GPT,LEP,PPARA,UCP1	IWAT
HMGA1		transcription regulator		0.653	4.98e-05	CAV1,COL1A1,COL1A2,COL4A1,CRYAB,CYR61,GSN,IGFBP3,IGFBP4,INSIG1,SPARC	IWAT
Pka		complex		0.685	0.0485	CAV1,DUSP4,GJA1,LEP,MEST,UCP1	IWAT
GCG		other		0.692	0.00639	ACADL,IGFBP4,PDHA1,PPARGC1A,PPARGC1B	IWAT
TFAM		transcription regulator		0.707	3.17e-09	ACADL,CPT2,FABP3,PFKP,PGAM1,PGK1,PPARA,SLC25A20	IWAT
HGF		growth factor		0.709	0.0132	CAV1,COL1A2,COL3A1,COL4A1,CRLF1,CRYAB,CYR61,DUSP4,EMP1,GMNN,VIM	IWAT
miR-9-5p (and other miRNAs w/seed CUUUGGU)		mature microrna		0.73	0.000668	ADAMTS5,AJUBA,AK4,ANO1,CLIC4,COL15A1,COL18A1,COL5A1,DDHD2,DIO2,VGLL3	IWAT
P38 MAPK		group		0.736	0.038	CAV1,CCL11,COL3A1,DIO2,EDNRB,FGF10,GJA1,LEP,MMP12,PPARGC1A,UCP1	IWAT
INHA		growth factor		0.742	0.0201	COL1A2,COL3A1,CYR61,IGFBP4,INHBB,PRSS23	IWAT
miR-3065-3p (miRNAs w/seed CAGCACC)		mature microrna		0.757	0.0359	ADAMTS2,C10orf54,DIO2,EPB41L2,LPPR4,MEST,MTOR,MYO5B	IWAT
beta-carotene		chemical - endogenous mammalian		0.762	0.00693	FADS3,LPGAT1,NPR3,Orm1 (includes others)	IWAT
T3-TR-RXR		complex		0.762	0.00997	COL6A3,PFKP,UCP1,UCP3	IWAT
IGF1		growth factor		0.763	0.0356	BSG,COL1A1,COL3A1,CYR61,GPD1,GPD2,IGFBP3,IGFBP4,LEP,PCOLCE,VIM	IWAT
VEGFA		growth factor		0.778	1.97e-10	AK4,ATP5J2,CAV1,CLIC4,COL1A1,CTSV,CYR61,DLL1,DUSP4,ETFA,UCP1	IWAT
bucladesine		chemical toxicant		0.791	0.043	ANXA1,Ccl9,COQ10B,CYP11B2,DIO2,FSTL3,IGFBP3,INHBB,LEP,LXN,MCAM	IWAT
EP300		transcription regulator		0.8	0.0143	ACACB,ACADL,COL1A2,CPT2,Esrra,Gyk,LEP,PPARA,PPARGC1A,SOD2	IWAT
miR-302c-3p (and other miRNAs w/seed AGUGCUU)		mature microrna		0.808	0.0127	ADCY10,C11orf54,EFEMP1,FAM102B,FBN1,NAP1L1	IWAT
vitamin E		chemical drug		0.816	0.00147	Casp12,CAV1,Ccl9,GPT,PPARA,SLC11A2	IWAT
CYP19A1		enzyme		0.842	0.00301	ACADL,ACADVL,LEP,PLIN2,SLC27A2,UCP1	IWAT
FOXO3		transcription regulator		0.842	0.019	CTSV,CYR61,GABRR2,GRB14,PPARGC1A,PRDX3,SOD2,TXNRD2	IWAT
miR-592 (and other miRNAs w/seed UGUGUCA)		mature microrna		0.849	0.0223	CTSV,GPD2,LAMC1,SPARC	IWAT
8-bromo-cAMP		chemical reagent		0.901	0.0261	CYP11B2,DIO2,DUSP4,GJA1,HPGD,INHBB,PDE4A,PPARGC1A	IWAT
SYVN1		transporter		1	0.00191	AES,BCAT1,DIO2,LDHB,MCAM,SLC16A1,SLC1A5,SLC6A6,STOM	IWAT
RIPK2		kinase		1	0.0183	ACADL,PPARA,PPARGC1A,SLC27A1	IWAT
CD247		transmembrane receptor		1	0.0433	ETFA,KCNK3,MYCBP2,NDUFB6	IWAT
HRAS		enzyme		1.013	6.55e-08	ATP5B,CAV1,Cbr2,CCDC80,CFB,COL18A1,COL1A1,COL1A2,COL3A1,COL4A1,VIM	IWAT
candesartan		chemical drug		1.067	0.0138	COL1A2,COL3A1,LEP,NPR3	IWAT
NRL		transcription regulator		1.067	0.0159	CASP7,GRB14,MTOR,OLFM1	IWAT
PGR		ligand-dependent nuclear receptor		1.091	0.0129	AK4,CPT1B,CPT2,GOT1,HPGD,PFKP,PPIF,S100A6	IWAT
SP3		transcription regulator		1.091	0.049	COL1A1,COL1A2,FGF10,IGFBP3,PGK1,PKM,SPARC,VIM	IWAT
CNTF		cytokine		1.103	0.0275	GJA1,LEP,SERPINA3,SLC16A1,VIM	IWAT
GAST		other		1.109	0.0216	DLAT,PDHX,PGK1,PRDX3,S100A6	IWAT
FOXO1		transcription regulator		1.119	1.97e-07	ACSL5,ATP5B,Atp5e,CIDEA,CS,CTSV,CYCS,GPAM,GPD1,GPD2,UCP1	IWAT
YBX1		transcription regulator		1.119	0.0253	COL1A1,COL1A2,EFEMP1,IGFBP3	IWAT
RXRA		ligand-dependent nuclear receptor		1.13	7.35e-08	ACACB,Ccl9,CIDEA,CPT1B,CPT2,CRYAB,EHHADH,FABP3,GPD1,GPT,UCP3	IWAT
HIF1A		transcription regulator		1.142	0.000912	CAV1,CYR61,EGLN1,EGLN3,GJA1,GPI,IGFBP3,INHBB,LEP,MAFF,VIM	IWAT
miR-182-5p (and other miRNAs w/seed UUGGCAA)		mature microrna		1.148	0.0282	AHCYL1,AJUBA,C10orf54,CAPN5,COL5A1,CXADR,CYCS,DLAT,EDNRB,EGLN1,VGLL3	IWAT
N-acetylsphingosine		chemical reagent		1.172	0.00186	COL1A1,COL1A2,COL3A1,CRYAB,SOD2	IWAT
Calcineurin protein(s)		complex		1.172	0.0268	CPT1B,CTSV,PPARA,PPARGC1A	IWAT
NR4A1		ligand-dependent nuclear receptor		1.178	1.6e-05	CIDEA,COL1A1,COL6A2,EHHADH,FBP2,GPD1,LEP,PGK1,PPP1R3C,PRKAG3,UCP3	IWAT
NR4A2		ligand-dependent nuclear receptor		1.231	0.00639	COL1A1,COL6A2,COX6A1,CPT1B,RET	IWAT
cyclic AMP		chemical - endogenous mammalian		1.249	0.00255	CRYAB,CYCS,CYP11B2,FMR1,GJA1,GOT1,IGFBP3,IGFBP4,LEP,MEST,UCP1	IWAT
Esrra	1.051	transcription regulator		1.268	5.61e-12	ACADL,ACSL5,ATP5B,ATP5G1,ATP5J2,COX5A,CPT2,CRAT,CYCS,DLAT,UQCR11	IWAT
mifepristone		chemical drug		1.303	0.00027	ANXA1,AQP1,BCAT1,CAV1,Cbr2,CCL11,COL15A1,COL18A1,DIO2,EDNRB,S100A6	IWAT
NEDD9		other		1.342	0.00082	PFKP,PGK1,PLIN2,PPP1R3B,VIM	IWAT
5-azacytidine		chemical drug		1.342	0.0412	ATP5A1,ATP5B,CAV1,COL1A1,LDHB,MAFF	IWAT
thyroid hormone		chemical - endogenous mammalian		1.348	6.6e-06	ACSL5,AK4,COX7A1,CRAT,DIO2,GPD2,IGFBP3,IGFBP4,KCNA5,LEP,VIM	IWAT
TBX5		transcription regulator		1.366	4.48e-05	COL1A1,COL1A2,COL3A1,FGF10,GJA1,HSPB7,KCNA5,VIM	IWAT
LEPR		transmembrane receptor		1.375	0.00205	COL1A1,COL4A1,GPAM,Gyk,IGFBP3,LEP,MMP12,PPARA,PPARGC1A,UCP1	IWAT
NPPB		other		1.387	0.000343	COL1A1,COL3A1,CYP11B2,PPARGC1A,UCP1	IWAT
eicosapentenoic acid		chemical drug		1.404	0.000269	ACADVL,CIDEA,FBN1,IMPA2,LEP,PLIN2,PPARA,SLC25A20	IWAT
berberine		chemical drug		1.406	0.0133	ADRBK2,ATP5A1,BSG,Cox8b,PPARA,VIM	IWAT
cycloheximide		chemical reagent		1.444	0.0335	CAV1,CCL11,COL1A1,COL5A1,CYR61,DIO2,GJA1,GOT1,IGFBP4,LEP,UCP1	IWAT
MTOR	0.994	kinase		1.463	8.34e-07	ACADL,COX4I1,CPT1B,CPT2,CS,HADHA,HADHB,LEP,MLYCD,MTOR,PPARGC1B	IWAT
HAND2		transcription regulator		1.477	0.00333	COL1A1,COL1A2,COL3A1,GJA1,HSPB7	IWAT
MYOCD		transcription regulator		1.477	0.0166	COL1A1,COL1A2,COL3A1,GJA1,HSPB7	IWAT
butyric acid		chemical - endogenous mammalian		1.538	0.0267	ANXA1,AQP1,COL4A1,COL5A1,COL6A3,COX6A1,CYCS,GSN,HADHB,IGFBP3,UQCRQ	IWAT
methotrexate		chemical drug		1.546	3.17e-08	ACAA2,ACACB,ACADVL,AGPAT3,AK4,C2,CCL11,CFB,COL4A1,CTSV,SLC27A2	IWAT
pioglitazone		chemical drug		1.607	9.77e-07	AQP1,CAV1,COX4I1,CYP11B2,FBP2,HPGD,LEP,PFKL,PLIN2,PPARGC1A,UCP3	IWAT
EPAS1		transcription regulator		1.608	9.99e-05	CAV1,DECR2,EGLN3,GJA1,IGFBP3,INHBB,MAFF,NDUFB6,PLIN2,RET,WISP2	IWAT
RHO		g-protein coupled receptor		1.633	0.00123	AQP1,Cbr2,COL1A2,NID1,PCOLCE,S100A6	IWAT
heparin		chemical - endogenous mammalian		1.706	8.36e-07	ACADL,ACADVL,ATP5A1,COL1A1,CS,IGFBP3,PF4,ROCK2,SDHA,VIM	IWAT
CD38		enzyme		1.715	0.000101	CISD1,EGLN1,EGLN3,GPAM,PFKL,PFKP,PIM1,PKM,PPARGC1A,S100A6,VIM	IWAT
IRS1		enzyme		1.727	3.49e-08	ATP5A1,CIDEA,COL3A1,COL4A1,COL6A3,COX7A1,Esrra,GJA1,IGFBP4,LEP,UCP3	IWAT
SREBF1		transcription regulator		1.758	9.44e-05	ACACB,ACSL5,AK4,EHHADH,GPAM,GPX3,IMMT,INSIG1,LEP,MLYCD,UQCRFS1	IWAT
alitretinoin		chemical drug		1.763	0.000296	Casp12,CASP7,Ccl9,CIDEA,COX4I1,CPT1B,CYCS,MLYCD,PPARA,SLC27A1,UCP1	IWAT
GATA4		transcription regulator		1.775	0.00407	COL1A1,COL1A2,COL3A1,DIO2,GJA1,HSPB7,INHBB,KCNA5,VIM	IWAT
ADIPOQ		other		1.777	2.63e-09	ACACB,ACSL5,CLEC10A,COL3A1,FABP3,GPD1,Gyk,LEP,PDHB,PPARA,UCP3	IWAT
curcumin		chemical drug		1.792	0.0122	ADAMTS5,AQP1,CAV1,COL1A1,COL1A2,COX7B,IGFBP4,LEP,MTOR,OGDH,VIM	IWAT
IL5		cytokine		1.801	0.00843	ACAA2,CISD1,EGLN1,EGLN3,GPAM,PFKP,PIM1,PKM,PPIF,S100A6,VIM	IWAT
L-triiodothyronine		chemical - endogenous mammalian		1.817	1.36e-10	ACOT2,ADAMTS5,BCAR3,Cbr2,COL4A1,COX4I1,COX5A,CPT1B,CS,DIO2,UCP3	IWAT
fatty acid		chemical - endogenous mammalian		1.831	8.58e-05	CIDEA,CPT1B,CYR61,GPAM,PLIN2,PLIN5,PPARA,SLC27A1,UCP3	IWAT
HNF1A		transcription regulator		1.844	0.00182	ADCY10,BMP3,C2,COL3A1,COQ10B,FBP2,FGF10,FH,GOT1,KNG1,UQCRC2	IWAT
GW7647		chemical drug		1.89	3.93e-07	CPT1B,MLYCD,PLIN2,PPARA,PPARGC1A,SLC22A5,SLC27A2	IWAT
MGEA5		enzyme		1.897	0.0175	CAV1,CIAPIN1,IGFBP4,MCAM,PDHA1,PLA2G16,S100A6,SERPINE2,SFRP5,VIM	IWAT
resveratrol		chemical drug		1.9	0.124	BSG,COX4I1,CS,EGLN1,IGFBP3,LEP,PPARGC1A,SOD2,UQCRC2	IWAT
CDH1		other		1.944	0.0476	IGFBP3,MCAM,MTOR,VIM	IWAT
IL27		cytokine		1.964	0.259	CD163,HPGD,PIM1,VIM	IWAT
hexarelin		chemical toxicant		1.969	2.61e-06	ATP5B,PPARGC1A,SLC27A1,UCP1	IWAT
ADRB3		g-protein coupled receptor		1.97	0.000269	LEP,PPARGC1A,UCP1,UCP3	IWAT
conjugated linoleic acid		chemical drug		1.98	0.000102	CPT1B,FIGF,LEP,PPARGC1A,Slc25a1,UCP1	IWAT
RBPJ		transcription regulator		1.982	0.0929	BMP3,DLL1,FGF10,FIGF,INHBB	IWAT
SHH		peptidase		1.982	0.445	ATF5,CAV1,Ccl9,FGF10	IWAT
GW 4064		chemical toxicant		1.995	0.0253	COL1A1,KNG1,PPARA,PPARGC1A	IWAT
chenodeoxycholic acid		chemical - endogenous mammalian		1.997	0.0781	CAV1,COL1A1,KNG1,PPARA	IWAT
NO 1886		chemical drug	Activated	2	0.000346	ACAA2,ACADL,CPT2,HADHA	IWAT
FOXC2		transcription regulator	Activated	2	0.0118	DLL1,PPARA,PPARGC1A,UCP1	IWAT
CD36		transmembrane receptor	Activated	2	0.0118	ATP5B,LEP,PPARGC1A,UCP1	IWAT
miR-582-5p (miRNAs w/seed UACAGUU)		mature microrna	Activated	2	0.0148	ADAMTS5,COL5A1,NAP1L1,SLC2A13	IWAT
tacrolimus		chemical drug	Activated	2	0.106	CASP7,COL1A1,COL3A1,CXADR,KCNK3,PLIN2,SOD2	IWAT
Lh		complex	Activated	2	0.248	COL15A1,COL18A1,CYP11B2,GJA1,INHBB,PGK1,SOD2	IWAT
ciprofibrate		chemical drug	Activated	2.027	6.36e-08	ACADL,ACOT2,BSG,CIDEA,CRAT,CTSV,EHHADH,ELOVL3,FIGF,GOT1,SLC4A4	IWAT
HNF4A		transcription regulator	Activated	2.03	7.61e-08	ABCB8,ABHD6,ACAA2,ACO2,ADCK3,ADCY10,ADPRHL1,AHNAK,AJUBA,AQP1,TTC25	IWAT
quercetin		chemical drug	Activated	2.035	8.94e-05	ACAA2,Casp12,CAV1,EGLN1,GPT,HSPB2,LEP,MMP12,PCCA,PPARGC1A,PRDX3	IWAT
forskolin		chemical toxicant	Activated	2.087	0.0511	CCL11,Ccl9,COL15A1,COL18A1,COL1A1,CTSV,DIO2,Esrra,GJA1,HPGD,VIM	IWAT
STAT5B		transcription regulator	Activated	2.111	0.000162	ACOT11,AGPAT2,AHNAK,CIDEA,COX7A1,Cox8b,GPD1,LEP,PIM1,PPP1R3C,UCP1	IWAT
OMA1		peptidase	Activated	2.121	3.49e-10	ACADVL,COX4I1,CPT1B,GPT,LEP,PPARGC1A,PPARGC1B,UQCRC2	IWAT
wortmannin		chemical - kinase inhibitor	Activated	2.158	0.0421	CIDEA,COL1A1,COL1A2,COL3A1,GPD1,LEP,SLC6A12,VIM	IWAT
SP600125		chemical - kinase inhibitor	Activated	2.18	0.0567	AQP1,COL1A1,CPT1B,CYR61,HSPB2,LEP,MMP12,SOD2	IWAT
SMAD7		transcription regulator	Activated	2.182	0.00111	ADAMTS2,COL1A1,COL1A2,COL3A1,COL6A3,EFEMP1,FSTL3,ITGA7,MMP12	IWAT
FOXA2		transcription regulator	Activated	2.19	0.0246	CCL11,HADH,PDHX,PKM,PPARA,Retnla,TDO2,UCP3	IWAT
resiquimod		chemical drug	Activated	2.2	0.113	ATP5A1,CCL11,Ccl9,FH,PKM,SOD2	IWAT
FBN1	-0.94	other	Activated	2.207	3.38e-05	COL1A2,COL3A1,COL6A3,CYR61,FBN1	IWAT
miR-29b-3p (and other miRNAs w/seed AGCACCA)		mature microrna	Activated	2.231	2.08e-05	ADAMTS2,ADAMTS5,C11orf54,CASP7,COL15A1,COL1A1,COL1A2,COL3A1,COL4A1,COL5A1,TTC9	IWAT
ABCB4		transporter	Activated	2.233	0.000343	COL1A1,COL1A2,COL4A1,GPT,SPARC	IWAT
RORA		ligand-dependent nuclear receptor	Activated	2.236	1.04e-06	ACACB,ACOT2,ELOVL3,FABP3,GOT1,GSTM4,Gyk,HPGD,NNMT,PLIN2,UCP3	IWAT
ramipril		chemical drug	Activated	2.236	0.000169	COL1A1,COL1A2,COL3A1,COL4A1,LAMC1	IWAT
TREM1		transmembrane receptor	Activated	2.236	0.389	CFB,DUSP4,FABP3,GPT,MAFF	IWAT
norepinephrine		chemical - endogenous mammalian	Activated	2.244	0.000486	ADRBK2,Ccl9,COQ10B,DIO2,ELOVL3,GMNN,GPD1,LEP,MCAM,PPARGC1A,UCP1	IWAT
U0126		chemical - kinase inhibitor	Activated	2.258	0.00801	ADRBK2,AQP1,CAV1,CCL11,COL4A1,DUSP4,EDNRB,EMP1,GAMT,GJA1,WISP2	IWAT
PTEN		phosphatase	Activated	2.281	5.25e-13	ACAA2,ACO2,AKAP1,ANXA1,ATP5G1,CASP7,COX5A,CS,CTSV,DLAT,SUCLG2	IWAT
IGF1R		transmembrane receptor	Activated	2.291	1.08e-11	ATP5A1,ATP5B,ATP5D,ATP5G1,ATP5J2,COL18A1,COL1A1,COL3A1,COL4A1,COX4I1,UQCRC2	IWAT
ERBB4		kinase	Activated	2.343	6.53e-05	COL3A1,FIGF,GJA1,IGFBP4,NID1,PGK1,SERPINA3,SERPINE2,WISP2	IWAT
KRAS		enzyme	Activated	2.366	7.04e-09	BSG,CAV1,CCDC80,COL1A1,COL3A1,COL4A1,CRYAB,CXADR,DUSP4,EFEMP1,VIM	IWAT
GW501516		chemical drug	Activated	2.396	3.14e-12	ACAA2,ACADL,COL5A1,Cox8b,CPT1B,FABP3,GPD1,HADHA,IGFBP3,MMP12,UCP3	IWAT
LIF		cytokine	Activated	2.398	0.00756	ACAA2,AHNAK,CYP11B2,GPT,KNG1,LEP,PIM1,RET,SERPINA3,SOD2	IWAT
NR4A3		ligand-dependent nuclear receptor	Activated	2.425	9.39e-08	ATP5A1,COL1A1,COL6A2,FBP2,NDUFA5,PPARGC1A,PPARGC1B,UCP1,UCP3,UQCRC2	IWAT
NRF1		transcription regulator	Activated	2.433	5.22e-07	COX4I1,COX5A,COX6A1,COX7B,CYCS,FMR1,SDHA,SDHD,TFB2M	IWAT
SCAP		other	Activated	2.433	0.000761	ACAA2,ACACB,ACSL5,EHHADH,GPAM,INSIG1	IWAT
ALDH1A2		enzyme	Activated	2.449	3.58e-05	COL1A2,COL3A1,CYR61,IGFBP4,PCOLCE,SPARC	IWAT
gemfibrozil		chemical drug	Activated	2.597	1.48e-06	ACADL,ACADVL,ACOT2,CPT2,DECR2,ECI1,EHHADH,HADHA,HADHB,NAP1L1	IWAT
FST		other	Activated	2.597	8.12e-05	CIDEA,CYCS,FABP3,INHBB,PPARGC1A,PPARGC1B,UCP1	IWAT
MEF2C		transcription regulator	Activated	2.6	1.25e-05	COL1A1,COL1A2,COL3A1,CPT1B,GJA1,HSPB7,KCNA5,PPARA,PPARGC1A,VIM	IWAT
AMPK		complex	Activated	2.602	2.48e-05	ACO2,CS,DUSP4,GJA1,IDH3A,LDHB,PDHB,PPARGC1A,UCP1,UCP3	IWAT
KIAA1524		other	Activated	2.611	0.000284	CFB,COL15A1,CRLF1,CRYAB,LXN,PDLIM7,SERPINE2	IWAT
MYCN		transcription regulator	Activated	2.626	0.236	CAV1,COL18A1,COL1A1,COL4A1,FBN1,SPARC,VIM	IWAT
PKD1		ion channel	Activated	2.63	0.0668	ACOT2,ACSS1,APOO,BCAT1,FGF10,KNG1,NNMT	IWAT
FAS		transmembrane receptor	Activated	2.672	0.00897	COL15A1,COL18A1,COL1A1,COL1A2,COL3A1,COL4A1,COL5A1,COL6A3,FBN1,IMPA2,TLN2	IWAT
SPDEF		transcription regulator	Activated	2.772	8.68e-05	COL1A1,COL4A1,COL5A1,COL6A2,COL6A3,LAMC1,UCP3,VIM	IWAT
oleic acid		chemical - endogenous mammalian	Activated	2.777	0.000738	ACADL,CPT1B,IGFBP3,PLIN2,PLIN5,PPARA,PPARGC1A,UCP3	IWAT
valproic acid		chemical drug	Activated	2.823	0.0383	ACSS1,CRAT,CRLF1,CXADR,CYP2U1,CYR61,EHHADH,ELOVL3,GPAM,LEP,SLC7A8	IWAT
FGF21		growth factor	Activated	2.952	2.37e-07	CIDEA,COX7A1,Cox8b,CPT1B,DIO2,LEP,PPARGC1A,Slc25a1,UCP1	IWAT
CR1L		other	Activated	2.985	1.17e-08	COL15A1,COL18A1,COL1A1,COL1A2,COL3A1,COL4A1,COL5A1,COL6A3,FBN1	IWAT
estrogen receptor		group	Activated	2.985	0.0471	ANXA1,CAV1,COL4A1,COL5A1,COL6A2,PDGFC,SPARC,TIMP4,VIM	IWAT
BMP7		growth factor	Activated	3.056	1.25e-06	ATP5A1,CIDEA,COL1A1,COL1A2,COX7A1,Esrra,GJA1,GRB14,IGFBP3,IGFBP4,UCP1	IWAT
clofibrate		chemical drug	Activated	3.075	1.02e-07	ACADL,ACADVL,ACOT2,BSG,CPT2,DECR2,ECI1,EHHADH,HADHA,HADHB,SLC27A1	IWAT
troglitazone		chemical drug	Activated	3.221	9.79e-08	ACOT2,ADRBK2,CAV1,CHCHD10,COL15A1,COL1A1,COL1A2,COL4A1,COX7A1,CPT1B,UCP3	IWAT
guanidinopropionic acid		chemical - endogenous non-mammalian	Activated	3.353	3.55e-14	ATP5G1,COX4I1,Cox8b,CYCS,Esrra,NDUFA1,NDUFA11,NDUFA12,NDUFA5,NDUFS4,SDHA	IWAT
ESRRA		ligand-dependent nuclear receptor	Activated	3.37	6.99e-12	ACADVL,ATP5B,Cox8b,CPT1B,CYCS,Esrra,ETFDH,FABP3,GOT1,HADHA,SLC25A20	IWAT
KLF15		transcription regulator	Activated	3.422	1.66e-15	ACADL,ACADVL,ACSS1,CPT1B,CPT2,EHHADH,FABP3,GPAM,HADHA,HADHB,UCP3	IWAT
PPARGC1B	1.457	transcription regulator	Activated	3.44	1.43e-10	ACACB,ACADL,ACADVL,ATP5B,ATP5J2,COX4I1,COX5A,CPT1B,CS,CYCS,GPAM	IWAT
AHR		ligand-dependent nuclear receptor	Activated	3.671	1.34e-05	ADAMTS2,ADAMTS5,ASPN,COL1A1,COL1A2,COL3A1,COL4A1,COL5A1,COL6A3,EFEMP1,VIM	IWAT
Alpha catenin		group	Activated	3.795	2.49e-08	ADAMTS2,ADAMTS5,COL15A1,COL1A1,COL1A2,COL3A1,COL5A1,COL6A2,COL6A3,CTSV,VIM	IWAT
MYC		transcription regulator	Activated	3.847	5.18e-11	AKAP1,AQP1,BCAT1,CAV1,CLIC4,COL15A1,COL1A1,COL1A2,COL3A1,COL4A1,VIM	IWAT
PPARD		ligand-dependent nuclear receptor	Activated	4.001	9.1e-11	ACAA2,ACADL,ACADVL,CPT1B,CPT2,FABP3,FAM131C,GPAM,GPD1,GPD2,UCP3	IWAT
fenofibrate		chemical drug	Activated	4.442	4.31e-15	ACAA2,ACACB,ACADL,ACADVL,ACOT2,ACSL5,CPT1B,CPT2,DLAT,EHHADH,UCP3	IWAT
bezafibrate		chemical drug	Activated	4.484	5.01e-16	ACACB,ACADL,ACADVL,ACOT2,ACSL5,COX4I1,CPT1B,CS,DECR2,ECI1,UCP3	IWAT
PPARG		ligand-dependent nuclear receptor	Activated	4.604	3.96e-21	ACAA2,ACADL,ACSL5,AGPAT2,CAV1,CIDEA,COL1A1,COL1A2,CPT1B,CPT2,VIM	IWAT
rosiglitazone		chemical drug	Activated	4.96	1.4e-21	ACAA2,ACADL,ACADVL,ACO2,CAV1,CCL11,CIDEA,COL1A1,COX4I1,COX5A,WISP2	IWAT
PPARGC1A	1.024	transcription regulator	Activated	5.236	4.64e-20	ACACB,ACADL,ACADVL,ATP5B,ATP5J2,CIDEA,COX4I1,COX5A,CPT1B,CS,UCP3	IWAT
pirinixic acid		chemical toxicant	Activated	5.472	8.91e-24	ACAA2,ACACB,ACADL,ACADVL,ACOT2,ACSL5,BSG,CIDEA,COL1A1,CPT1B,UCP3	IWAT
PPARA	1.034	ligand-dependent nuclear receptor	Activated	5.678	2.76e-19	ACAA2,ACADL,ACADVL,ACOT2,ACSL5,ADTRP,ATP5B,C2,CIDEA,COX4I1,UQCRC1	IWAT
INSR		kinase	Activated	5.767	5.65e-27	ACAA2,ACADL,ACADVL,ACO2,ACOT2,ACSL5,AQP1,ATP5A1,ATP5B,ATP5D,UQCRC2	IWAT
mono-(2-ethylhexyl)phthalate		chemical toxicant	Activated	6.374	9.91e-38	ACACB,ACADL,ACADVL,ACO2,ATP5B,ATP5D,COX4I1,COX6A1,CPT1B,CPT2,UQCRFS1	IWAT
CNR1		g-protein coupled receptor	Inhibited	-2.213	0.0124	ADORA1,Bmp8b,NDN,S100B,UCP1	BAT
miR-1285-3p (and other miRNAs w/seed CUGGGCA)		mature microrna	Inhibited	-2.176	0.304	GMPR,LDLR,MYRIP,TFAP2A,URB1	BAT
JUN		transcription regulator		-2	0.000274	AXL,CD247,DIO2,EZR,GPT,ID2,LAMP2,LMO1,MET,PTGDS,UCP1	BAT
miR-4472 (and other miRNAs w/seed GUGGGGG)		mature microrna		-1.993	0.0323	APOL6,DERL1,HCN2,ISYNA1,KCNK3,NABP1,PRLR,SLC25A23,STAC2,TMEM221	BAT
CD3		complex		-1.982	1	CD247,KCNK3,SMO,SORL1,THY1	BAT
miR-4489 (miRNAs w/seed GGGGCUA)		mature microrna		-1.98	0.225	APLN,DNPH1,DUSP4,FBXL16	BAT
miR-490-3p (miRNAs w/seed AACCUGG)		mature microrna		-1.937	0.00982	ADCY10,DOPEY2,PDE7B,PRKAA1,SMO,SORL1,URB1	BAT
miR-200b-3p (and other miRNAs w/seed AAUACUG)		mature microrna		-1.767	0.103	DIXDC1,ELL,FBXL16,GEM,MBNL3,NAP1L5,NDN,PDE7B,SCD,SLC4A4,VAT1L	BAT
methotrexate		chemical drug		-1.718	4.93e-05	ACSS2,AUH,CTSS,GPAM,ITIH4,MAP2K6,MET,NR4A2,PPARA,SCD,TP53INP1	BAT
ERBB2		kinase		-1.633	9.74e-06	ABHD5,CCDC80,CENPA,COL5A1,CRIP1,DERL1,DHRS7,DPT,DUSP6,FHIT,TSC22D1	BAT
raloxifene		chemical drug		-1.633	0.00947	DUSP4,IFI30,INHBB,LDLR,MATN2,SNCG	BAT
tamoxifen		chemical drug		-1.633	0.0154	ADORA1,AQP1,CCDC80,LDLR,MET,PPARA,SCD	BAT
miR-504-5p (and other miRNAs w/seed GACCCUG)		mature microrna		-1.632	0.0362	APOL6,C11orf86,CHD3,HS1BP3,HSD3B7,PTGS1,SCD,TP53INP1	BAT
miR-150-5p (and other miRNAs w/seed CUCCCAA)		mature microrna		-1.539	0.0267	CXCL14,ELOVL3,GPAM,LDLR,LRP11,PLP2,PTGIS,TP53INP1	BAT
actinomycin D		chemical drug		-1.51	0.00169	CD55,DUSP4,EGLN3,FOSL2,ID2,MTTP,PTGIS,TRAF3IP2	BAT
AGT		growth factor		-1.483	0.000587	ADH1C,ANGPT1,APLN,CTSS,GSTA3,INHBB,LDLR,MATN2,MSMO1,MYH10,TLN2	BAT
miR-1237-5p (and other miRNAs w/seed GGGGGCG)		mature microrna		-1.464	0.0275	APLN,BSG,CCSER2,CEND1,COL5A1,ELL,HCN2,ICA1,ISYNA1,PTGIS	BAT
miR-3178 (miRNAs w/seed GGGCGCG)		mature microrna		-1.4	0.00522	CCDC122,COL5A1,FBXL16,HCN2,TFAP2A	BAT
thyroid hormone		chemical - endogenous mammalian		-1.387	0.0129	DIO2,HR,NNAT,PPARA,PTGDS,UCP1	BAT
ADIPOQ		other		-1.387	0.0136	Gyk,LDLR,PPARA,SCD,UCP1	BAT
miR-9-5p (and other miRNAs w/seed CUUUGGU)		mature microrna		-1.356	0.0213	AUH,CCSER2,CHD3,CHST15,COL5A1,DDHD2,DIO2,DIXDC1,DUSP6,EGLN3,TRABD2B	BAT
TGFB3		growth factor		-1.342	0.00328	COL5A1,FOSL2,HTRA1,LTC4S,SCD	BAT
miR-17-5p (and other miRNAs w/seed AAAGUGC)		mature microrna		-1.284	0.000643	ABHD5,B3GALT2,CCSER2,CTSS,CXCL14,EGLN3,FOXQ1,LASP1,LDLR,LHX8,USP28	BAT
NR1H2		ligand-dependent nuclear receptor		-1.231	0.00074	ABCA2,AQP1,Chil3/Chil4,LDLR,SCD	BAT
miR-1299 (miRNAs w/seed UCUGGAA)		mature microrna		-1.231	0.00191	EGLN3,MYRIP,PKP2,PRLR,PTGS1	BAT
IGF1		growth factor		-1.221	0.000287	ACSS2,BSG,HDC,ID2,LASP1,PRLR,PRNP,S100B,SCD,SNCG,UCP1	BAT
miR-4747-5p (and other miRNAs w/seed GGGAAGG)		mature microrna		-1.219	0.0287	FOSL2,HS1BP3,HSD3B7,HSPA12A,KCNK3,PRRT4,SGPL1	BAT
miR-1205 (miRNAs w/seed CUGCAGG)		mature microrna		-1.217	0.0423	CD247,EGLN3,ELL,GPAM,MBNL3	BAT
APP		other		-1.213	0.0449	ADAP1,BSG,Chil3/Chil4,CKB,GNG2,LDLR,MAP6,NR4A2,PRLR,PRNP,THY1	BAT
fulvestrant		chemical drug		-1.154	0.0117	AXL,CCDC80,FOSL2,ID2,INHBB,LDLR,SNCG	BAT
bezafibrate		chemical drug		-1.131	0.0185	ALDH1A2,PPARA,SCD,UCP1	BAT
PTGS2		enzyme		-1.109	0.00405	ANGPT1,AQP1,CXCL14,EZR,NR4A2,PTGS1	BAT
LY294002		chemical - kinase inhibitor		-1.104	0.0311	ACSS2,ADH1C,BSG,DUSP4,DUSP6,GEM,INHBB,MTTP,NR4A2,SCD	BAT
miR-4421 (and other miRNAs w/seed CCUGUCU)		mature microrna		-1.091	0.0287	APOL6,DIO2,EGLN3,HSD3B7	BAT
miR-3909 (and other miRNAs w/seed GUCCUCU)		mature microrna		-1.067	0.0358	DIXDC1,GLB1L2,ID2,RGS16	BAT
FOXO1		transcription regulator		-1.06	0.049	GPAM,Gyk,LAMP2,MTTP,NDN,SCD,UCP1	BAT
miR-4782-5p (and other miRNAs w/seed UCUGGAU)		mature microrna		-1.026	5.3e-06	C14orf105,CCDC122,CXXC4,ELOVL3,PKP2,PTGS1,TLN2	BAT
miR-203a-3p (and other miRNAs w/seed UGAAAUG)		mature microrna		-1.016	0.0429	CTSS,DIO2,DIXDC1,FOSL2,GNG2,KIAA1919,LAMP2,LASP1,MBNL3,OLFM1,TMOD2	BAT
miR-130a-3p (and other miRNAs w/seed AGUGCAA)		mature microrna		-1.014	0.00986	CCSER2,CHST15,EGLN3,ELL,EPB41L1,INHBB,LDLR,MAP3K9,MBNL3,MET,USP28	BAT
LEP		growth factor		-1.009	0.0101	Chil3/Chil4,DUSP6,GPAM,GSTA3,LDLR,LTC4S,MSMO1,PPARA,SCD,UCP1	BAT
RIPK2		kinase		-1	0.00173	LDLR,MTTP,PPARA,SCD	BAT
cardiotoxin		chemical - other		-1	0.00527	AOC3,Ccl6,EZR,RPSA,TSC22D1,UCP1	BAT
STAT5B		transcription regulator		-1	0.00779	IGFALS,NR4A2,PRLR,SCD,TMEM45B,UCP1	BAT
salmonella minnesota R595 lipopolysaccharides		chemical - endogenous non-mammalian		-1	0.0172	AXL,Ccl6,MET,TSC22D1	BAT
miR-1204 (miRNAs w/seed CGUGGCC)		mature microrna		-1	0.0179	C15orf39,GAS1,SLC25A23,URB1	BAT
streptozocin		chemical drug		-1	0.0218	APLN,Gyk,IGFALS,S100B,SCD,UCP1	BAT
miR-125b-5p (and other miRNAs w/seed CCCUGAG)		mature microrna		-0.943	0.0165	APLN,C15orf39,DUSP6,ELL,FOXQ1,GLB1L2,ID2,KCNS3,LOXL1,MBNL3,TP53INP1	BAT
SOX2		transcription regulator		-0.896	0.0105	ANGPT1,CHST15,DUSP4,ID2,NDN,PPARA,USP18	BAT
miR-381-3p (and other miRNAs w/seed AUACAAG)		mature microrna		-0.85	0.048	DIO2,EPB41L1,GAS1,ID2,MATN2,MYH10,NAP1L5,NR4A2,PDE7B,PRKAA1,TLN2	BAT
miR-4276 (and other miRNAs w/seed UCAGUGA)		mature microrna		-0.849	0.00918	ATXN10,ELL,PRKAA1,SORL1	BAT
miR-4731-5p (miRNAs w/seed GCUGGGG)		mature microrna		-0.847	0.0308	ADCY3,COL5A1,FAM131C,HEMK1,ICA1,KCNK3,PPARA,RAB6B,SLC25A23,STAC2,ZBTB42	BAT
trans-hydroxytamoxifen		chemical drug		-0.816	0.00148	DUSP4,IFI30,INHBB,LHFPL2,MATN2,SNCG	BAT
PI3K (complex)		complex		-0.816	0.00893	APLN,CD55,FHIT,LASP1,MCAM,NR4A2,SNCG,UCP1	BAT
miR-328-3p (and other miRNAs w/seed UGGCCCU)		mature microrna		-0.81	0.00483	ACSS2,CSPG4,EPB41L1,IMPA2,LHFPL2,MAP3K9,MBNL3,PADI1,SORL1,TMTC2,TP53INP1	BAT
KMT2D		transcription regulator		-0.808	0.0103	CD55,CRIP1,CSPG4,FOXQ1,LOXL1,SMO	BAT
miR-375-3p (and other miRNAs w/seed UUGUUCG)		mature microrna		-0.769	0.0125	DERL1,MAL2,MBNL3,NME5,RGS16,SLC4A4,VAT1L	BAT
miR-1247-5p (miRNAs w/seed CCCGUCC)		mature microrna		-0.765	0.000889	ABHD5,FAM20C,HCN2,HP,HSD3B7,MAP3K9	BAT
glucocorticoid		chemical drug		-0.765	0.0191	APLN,CRIP1,NR4A2,Orm1 (includes others),PER3,PPARA,PRNP	BAT
miR-592 (and other miRNAs w/seed UUGUGUC)		mature microrna		-0.765	0.0367	ABHD5,ATXN10,CXCL14,MTTP,TFAP2A,TRABD2B	BAT
trichostatin A		chemical drug		-0.748	0.0134	ABHD5,ANGPT1,EZR,FOSL2,GSTA3,ID2,LDLR,NME5,PPARA,PRNP,SGPL1	BAT
miR-19b-3p (and other miRNAs w/seed GUGCAAA)		mature microrna		-0.734	0.00712	ABHD5,CCSER2,CHST15,ELL,ID2,INHBB,LDLR,MATN2,MBNL3,MSMO1,VAT1L	BAT
alitretinoin		chemical drug		-0.729	0.0051	Ccl6,MTTP,PPARA,PTGIS,SCD,UCP1	BAT
INSIG1		other		-0.728	0.000727	ACSS2,GPAM,LDLR,PLA2G7,PTGS1,SCD	BAT
EDN1		cytokine		-0.728	0.00412	APLN,COL5A1,EZR,HCN2,MCAM,PPARA,RPSA	BAT
ADCYAP1		other		-0.707	0.00348	ANGPT1,ARHGDIG,COL5A1,FRRS1,LMO1,MCAM,RPSA,TSC22D1	BAT
fenofibrate		chemical drug		-0.706	5.52e-05	ABCD2,ALDH1A2,FBP1,GPAM,GSTA3,HP,ID2,PPARA,SCD,TP53INP1,UCP1	BAT
miR-137-3p (and other miRNAs w/seed UAUUGCU)		mature microrna		-0.678	0.00502	ABHD5,AHCYL2,ALDH1A2,APLN,B3GALT2,CEND1,COL5A1,DUSP4,FAM20C,GPAM,USP28	BAT
miR-4690-3p (and other miRNAs w/seed CAGCCCA)		mature microrna		-0.666	0.000904	ARAP1,DIO2,GAMT,INHBB,LOXL1,PTGS1,SCN7A,SMO,STAC2	BAT
chenodeoxycholic acid		chemical - endogenous mammalian		-0.666	0.00918	FBP1,LDLR,MTTP,PPARA	BAT
miR-26a-5p (and other miRNAs w/seed UCAAGUA)		mature microrna		-0.651	0.0068	ABHD5,CCSER2,COL5A1,DRAM1,DUSP4,INHBB,LASP1,MAP3K9,MSMO1,MYH10,TP53INP1	BAT
miR-92a-3p (and other miRNAs w/seed AUUGCAC)		mature microrna		-0.627	0.00184	ADCY3,ATXN10,AXL,B3GALT2,CCSER2,CEND1,COL5A1,DDHD2,FAM20C,FOSL2,USP28	BAT
POR		enzyme		-0.6	0.000671	ALDH1A2,ELOVL3,GSTA3,LDLR,MSMO1,PLA2G7,PRNP,SCD	BAT
clofibrate		chemical drug		-0.562	0.00358	BSG,LDLR,Mt2,PPARA,SCD	BAT
atorvastatin		chemical drug		-0.557	0.00966	CD55,LDLR,MTTP,PRNP,S100B	BAT
miR-494-3p (miRNAs w/seed GAAACAU)		mature microrna		-0.553	0.0439	APLN,B3GALT2,HSPA12A,INHBB,IRAK3,LAMP2,LMO1,MBNL3,SORL1,STAC2,STRIP2	BAT
miR-4758-3p (miRNAs w/seed GCCCCAC)		mature microrna		-0.552	0.03	FOSL2,HS1BP3,RGS16,SLC48A1,SMO,TFAP2A,TLCD2,TRABD2B,UBE2Q2	BAT
L-triiodothyronine		chemical - endogenous mammalian		-0.523	0.00098	ABCD2,DIO2,HCN2,HP,HR,ID2,LDLR,PTGDS,SCD,TSHR,UCP1	BAT
D-glucose		chemical - endogenous mammalian		-0.49	0.00026	APLN,AQP1,CD55,FBP1,GPAM,GPLD1,HP,LDLR,Mt2,NR4A2,UCP1	BAT
ethanol		chemical - endogenous mammalian		-0.482	0.00322	ADH1C,CENPA,DUSP6,ELOVL3,GPAM,GPT,PPARA,PRKAA1,SCD,TP53INP1	BAT
TO-901317		chemical reagent		-0.481	9.19e-08	ADH1C,ELOVL3,FBP1,GAMT,GPAM,HP,ITIH4,LDLR,LTC4S,Orm1 (includes others),UCP1	BAT
mifepristone		chemical drug		-0.478	0.00988	AQP1,DIO2,HDC,INHBB,LDLR,NDN,PTGIS,PTGS1	BAT
NR1H4		ligand-dependent nuclear receptor		-0.471	0.0132	GPT,MTTP,Orm1 (includes others),PPARA,UCP1	BAT
mir-223		microrna		-0.447	0.00874	FAM20C,ID2,Mt2,SGPL1,SLC16A7	BAT
SYVN1		transporter		-0.447	0.0136	AXL,CSPG4,DIO2,MCAM,SLCO4A1	BAT
miR-1202 (and other miRNAs w/seed UGCCAGC)		mature microrna		-0.447	0.0423	C15orf39,COL5A1,GPAM,NTSR2,PTGIS	BAT
miR-532-3p (miRNAs w/seed CUCCCAC)		mature microrna		-0.388	0.00558	ADORA1,CHD3,GLB1L2,GPLD1,NABP1,STAC2,ZBTB42	BAT
genistein		chemical drug		-0.378	0.00358	DNPH1,HCST,ID2,LDLR,MAL2,MTTP,PLA2G7,PRLR,SLC4A4	BAT
miR-3594-5p (and other miRNAs w/seed CCAGGGC)		mature microrna		-0.377	0.00797	ADAP1,ADORA1,C15orf39,COL5A1,CSPG4,DDHD2,ELL,GPT,HEMK1,HSD3B7,TUSC5	BAT
INHBA		growth factor		-0.351	0.036	EGLN3,INHBB,NR4A2,PRLR,RGS16	BAT
triamcinolone acetonide		chemical drug		-0.342	0.00686	AQP1,AUH,GAS1,LDLR,PER3,RGS16,SCD	BAT
miR-34a-5p (and other miRNAs w/seed GGCAGUG)		mature microrna		-0.314	0.00705	AHCYL2,AXL,DIXDC1,FOXQ1,GAS1,INHBB,KCNK3,MET,MYRIP,NAP1L5,TUSC5	BAT
miR-3180-3p (and other miRNAs w/seed GGGGCGG)		mature microrna		-0.308	0.0161	ADAP1,COL5A1,DACT2,FBXL16,GAS1,HCN2,HCST,HR,RAB6B	BAT
MYC		transcription regulator		-0.307	0.00154	ANGPT1,AQP1,Ccl6,CHST15,COL5A1,CRIP1,CSPG4,DNPH1,DUSP4,DUSP6,USP18	BAT
HNF4A		transcription regulator		-0.294	0.00639	ADCY10,AQP1,CD55,CRIP1,DERL1,DNPH1,DUSP6,ELL,FBP1,FHIT,UTP14C	BAT
miR-182-5p (and other miRNAs w/seed UUGGCAA)		mature microrna		-0.291	0.00582	ABCA2,APLN,COL5A1,DERL1,DIXDC1,ELL,FOSL2,FOXQ1,LASP1,MET,VAT1L	BAT
pirinixic acid		chemical toxicant		-0.262	6.38e-05	ACSS2,ADH1C,BSG,ELOVL3,FBP1,GPAM,Gyk,ID2,LDLR,MET,UCP1	BAT
VEGFA		growth factor		-0.256	0.0283	CD55,CTSS,DUSP4,PTGS1,SNCG,UCP1	BAT
IL1		group		-0.24	0.00818	CD55,HP,LDLR,MAP2K6,MTTP,PPARA,PTGS1,THY1,TRAF3IP2	BAT
miR-223-3p (miRNAs w/seed GUCAGUU)		mature microrna		-0.238	0.0115	CYP4V2,HNMT,MBNL3,MSMO1,MYH10,OLFM1,PRLR,SLC4A4,STK39	BAT
RXRA		ligand-dependent nuclear receptor		-0.236	0.000347	ABCD2,ADH1C,ALDH1A2,Ccl6,GPT,Orm1 (includes others),PPARA,PTGDS,SCD,UCP1	BAT
miR-590-3p (miRNAs w/seed AAUUUUA)		mature microrna		-0.23	0.0393	AUH,CCSER2,COL5A1,DERL1,DOPEY2,EPB41L1,LAMP2,MATN2,MBNL3,NR4A2,UHRF1BP1L	BAT
miR-340-5p (miRNAs w/seed UAUAAAG)		mature microrna		-0.221	0.00412	ABCD2,ALDH1A2,ANGPT1,APLN,CXCL14,CYP4V2,DIO2,DIXDC1,FBXL16,GAS1,USP28	BAT
miR-149-3p (and other miRNAs w/seed GGGAGGG)		mature microrna		-0.218	0.00681	ACSS2,APLN,APOL6,AXL,CHD3,CPNE5,CYP4V2,DUSP4,FAM131C,FBXL16,ZBTB42	BAT
TCF3		transcription regulator		-0.218	0.00874	GPAM,GPLD1,ID2,MSMO1,NDN,PTGS1,RGS16	BAT
miR-4293 (miRNAs w/seed AGCCUGA)		mature microrna		-0.218	0.0109	DOPEY2,PTGIS,STRIP2,TRAF3IP2	BAT
PRL		cytokine		-0.216	0.00703	COL5A1,CTSS,ID2,IGFALS,PRLR,RPSA,UCP1	BAT
miR-4437 (miRNAs w/seed GGGCUCA)		mature microrna		-0.2	0.0188	CTSS,DIXDC1,IRAK3,MAP3K9,SNCG,TMEM45B,UBE2Q2,VAT1L	BAT
ADRB		group		-0.174	0.000102	AXL,DIO2,GSTA3,HSD3B7,MSMO1,NR4A2,SLCO4A1,UCP1	BAT
troglitazone		chemical drug		-0.168	0.046	ABCD2,EGLN3,GPAM,LTC4S,PPARA,SCD,UCP1,USP18	BAT
ciprofibrate		chemical drug		-0.156	0.019	BSG,ELOVL3,Orm1 (includes others),SCD,SLC4A4	BAT
NPPB		other		-0.152	0.000261	GSTA3,LDLR,MSMO1,UCP1	BAT
miR-1304-5p (miRNAs w/seed UUGAGGC)		mature microrna		-0.152	0.024	C14orf105,FAM92A1,PTGS1,STRIP2	BAT
miR-3128 (and other miRNAs w/seed CUGGCAA)		mature microrna		-0.152	0.034	PRLR,RAB6B,SGPL1,TLN2	BAT
MYD88		other		-0.137	0.011	ALDH1A2,GPT,HDC,HP,MET,TSC22D1,USP18	BAT
berberine		chemical drug		-0.106	0.0172	BSG,LDLR,MTTP,PPARA	BAT
IL1B		cytokine		-0.073	3.47e-05	ANGPT1,APOL6,CD55,CTSS,GCHFR,GEM,HP,IGFALS,IRAK3,LDLR,USP18	BAT
miR-370-3p (and other miRNAs w/seed CCUGCUG)		mature microrna		-0.042	0.0109	APLN,CHST15,CTSS,FOSL2,HEMK1,HSPA12A,ICA1,NKAIN1,SLC48A1,SLC4A4,ZBTB42	BAT
daidzein		chemical drug		0	3.66e-05	DNPH1,HCST,ID2,LDLR,MAL2,MTTP,PRLR	BAT
NR1H3		ligand-dependent nuclear receptor		0	0.000274	ABCA2,FBP1,GPAM,GPT,LDLR,SCD	BAT
NR0B2		ligand-dependent nuclear receptor		0	0.000415	FBP1,GPT,HDC,MTTP,SCD	BAT
ATP7B		transporter		0	0.000727	LDLR,MSMO1,Mt2,PPARA	BAT
3-methylcholanthrene		chemical toxicant		0	0.00173	GSTA3,HP,Mt2,Orm1 (includes others)	BAT
PTPRJ		phosphatase		0	0.00215	HDC,MET,TSC22D1,TSHR	BAT
mibolerone		chemical drug		0	0.00273	CCDC80,CYP4V2,FOSL2,ISYNA1,LDLR,USP18	BAT
SOX1		transcription regulator		0	0.00729	ANGPT1,CHST15,DUSP4,USP18	BAT
GMNN		transcription regulator		0	0.00918	ANGPT1,CHST15,DUSP4,USP18	BAT
SOX3		transcription regulator		0	0.00918	ANGPT1,CHST15,DUSP4,USP18	BAT
SLC13A1		transporter		0	0.0166	CHD3,GPAM,HNMT,SCD	BAT
miR-4476 (and other miRNAs w/seed AGGAAGG)		mature microrna		0	0.0198	CD247,MSMO1,NABP1,RAB6B	BAT
miR-4776-5p (miRNAs w/seed UGGACCA)		mature microrna		0	0.0331	ABCD2,EPB41L1,PTGS1,UTP14C	BAT
IL13		cytokine		0.017	0.000543	ADORA1,ALDH1A2,Ccl6,CD247,Chil3/Chil4,CTSS,EZR,HDC,HTRA1,IRAK3,UCP1	BAT
PPARA	-0.863	ligand-dependent nuclear receptor		0.04	0.000112	ABCD2,ACSS2,DIO2,ELOVL3,GPAM,GPT,Gyk,MSMO1,MTTP,Orm1 (includes others),UCP1	BAT
PD98059		chemical - kinase inhibitor		0.042	0.0265	CD55,CHN1,DIO2,DUSP4,DUSP6,LAMP2,LDLR,MET,SLC16A7,TSC22D1,UCP1	BAT
cholesterol		chemical - endogenous mammalian		0.046	0.00013	ABCA2,ACSS2,BSG,LDLR,MSMO1,NR4A2,Orm1 (includes others),RGS16,SCD	BAT
miR-3136-3p (and other miRNAs w/seed GGCCCAA)		mature microrna		0.051	0.0033	ABCA2,CHD3,FOXQ1,GNG7,GOLGA7B,LRP11,PPARA,ZBTB42	BAT
U0126		chemical - kinase inhibitor		0.075	0.00126	AQP1,DUSP4,DUSP6,ELL,GAMT,KIFC3,LAMP2,LDLR,MET,NNAT,UTP14C	BAT
Insulin		group		0.083	0.00228	ACOT12,APLN,DUSP4,IGFALS,MGEA5,NR4A2,PPARA,SCD,TSHR,UCP1	BAT
miR-33-5p (and other miRNAs w/seed UGCAUUG)		mature microrna		0.084	0.00217	AXL,B3GALT2,CEND1,DUSP6,EPB41L1,FBXL16,GAS1,IMPA2,NDN,OLFM1,PRKAA1	BAT
dexamethasone		chemical drug		0.085	2.87e-06	ACSS2,APLN,APOL6,AQP1,AUH,BSG,CD55,Chil3/Chil4,CRIP1,CXCL14,USP18	BAT
IFNG		cytokine		0.119	0.0112	ADORA1,APOL6,AQP1,Ccl6,CD55,CTSS,EGLN3,FBP1,GCHFR,GMPR,USP18	BAT
TGFB1		growth factor		0.138	9.07e-08	ADORA1,ANGPT1,APLN,AQP1,AXL,B3GALT2,BSG,CD55,CENPA,COL5A1,VAT1L	BAT
valproic acid		chemical drug		0.151	0.000459	ABCD2,ABHD5,Cyp2d22,ELOVL3,GPAM,HSD3B7,ID2,LDLR,LMO1,MSMO1,SCD	BAT
oleic acid		chemical - endogenous mammalian		0.152	0.0172	LDLR,MTTP,PPARA,SCD	BAT
CEBPA		transcription regulator		0.155	0.00041	ADH1C,APLN,GAS1,HP,ID2,NR4A2,Orm1 (includes others),PPARA,PRLR,PTGS1,UCP1	BAT
miR-4763-5p (miRNAs w/seed GCCUGCC)		mature microrna		0.156	0.00438	ADAP1,CSPG4,CTSS,DOPEY2,HTRA1,KCNK3,MAP6,MBNL3,PAFAH2,SLC25A34,TUSC5	BAT
simvastatin		chemical drug		0.172	0.0196	CD55,GPT,LDLR,MYH10,PPARA,SLC16A7	BAT
miR-153-3p (miRNAs w/seed UGCAUAG)		mature microrna		0.174	0.0343	ANGPT1,CCSER2,CHST15,GEM,INHBB,KCNK3,MATN2,MBNL3,SLC4A4,SORL1,USP28	BAT
miR-663b (miRNAs w/seed GUGGCCC)		mature microrna		0.18	0.042	ACOT12,AHCYL2,DERL1,EPB41L1,GOLGA7B,PADI1,PAFAH2,PTGIS	BAT
miR-27a-3p (and other miRNAs w/seed UCACAGU)		mature microrna		0.192	0.00344	ABHD5,ADCY3,ATXN10,COL5A1,EPB41L1,GPAM,LASP1,LDLR,LHX8,MET,ZBTB42	BAT
dinoprost		chemical - endogenous mammalian		0.2	0.00109	FOSL2,ID2,NR4A2,PRLR,PTGS1	BAT
LEPR		transmembrane receptor		0.218	0.000321	GPAM,Gyk,ID2,LDLR,MTTP,PPARA,TP53INP1,UCP1	BAT
miR-344d-3p (and other miRNAs w/seed AUAUAAC)		mature microrna		0.235	0.0371	AUH,CCSER2,EZR,FOXQ1,LDLR,MBNL3,MCAM,MYH10,NR4A2,RAB6B,VAT1L	BAT
miR-128-3p (and other miRNAs w/seed CACAGUG)		mature microrna		0.24	0.000404	ABHD5,ADCY3,ATXN10,COL5A1,EPB41L1,FOXQ1,GPAM,LASP1,LDLR,MET,ZBTB42	BAT
miR-3943 (miRNAs w/seed AGCCCCC)		mature microrna		0.251	0.00153	AOC3,C11orf86,FBXL16,GLB1L2,GOLGA7B,ICA1,INHBB,LASP1,S100B,SEMA4A	BAT
CREM		transcription regulator		0.277	0.00013	CD247,DIO2,DUSP4,LDLR,MSMO1,NR4A2,Sik1,TSHR	BAT
fatty acid		chemical - endogenous mammalian		0.277	0.00235	GPAM,LDLR,NR4A2,PPARA,SCD	BAT
miR-4708-3p (miRNAs w/seed GCAAGGC)		mature microrna		0.277	0.0239	GOLGA7B,HNMT,MYRIP,TP53INP1,VAT1L	BAT
miR-762 (and other miRNAs w/seed GGGCUGG)		mature microrna		0.285	0.0319	ACSS2,ADORA1,AOC3,APLN,C11orf86,CPNE5,FBXL16,GAMT,HS1BP3,PAFAH2,STAC2	BAT
miR-3065-3p (miRNAs w/seed CAGCACC)		mature microrna		0.297	0.0432	CSPG4,DIO2,DIXDC1,EPB41L2,PRRT4	BAT
POU5F1		transcription regulator		0.298	0.0311	ANGPT1,CHST15,DUSP4,LOXL1,PPARA,USP18	BAT
miR-124-3p (and other miRNAs w/seed AAGGCAC)		mature microrna		0.314	0.000371	ABCA2,ABHD5,APLN,AQP1,C14orf105,CPNE5,DRAM1,FOSL2,FOXQ1,GAMT,VAT1L	BAT
KRAS		enzyme		0.318	0.00849	BSG,CCDC80,DUSP4,DUSP6,LAMP2,MCAM,RPSA,TESC,THY1	BAT
SP1		transcription regulator		0.322	0.0158	ABCD2,CD55,CKB,EZR,HDC,LDLR,MET,PADI1,PRLR,PTGS1,SNCG	BAT
miR-331-3p (miRNAs w/seed CCCCUGG)		mature microrna		0.333	0.0227	ADAP1,CSPG4,HEMK1,KRT79,MYRIP,PTGIS,STAC2,TLN2,TUSC5	BAT
MAPK8		kinase		0.342	0.00106	AQP1,DIO2,DUSP4,FOSL2,Gyk,MAP3K9,MTTP	BAT
miR-708-5p (and other miRNAs w/seed AGGAGCU)		mature microrna		0.342	0.04	DRAM1,DUSP4,NNAT,PAFAH2,RGS16,TLN2,VAT1L	BAT
SREBF2		transcription regulator		0.343	0.000791	ACSS2,LDLR,MSMO1,MTTP,SCD	BAT
miR-615-5p (and other miRNAs w/seed GGGGUCC)		mature microrna		0.396	0.0355	ADORA1,ARHGDIG,CHST15,DIXDC1,GNG7,KCNK3,STAC2,THY1,TMOD2	BAT
miR-4268 (miRNAs w/seed GCUCCUC)		mature microrna		0.412	0.0257	ARAP1,DUSP6,HSPA12A,RAB6B,SLC22A2,SLC25A23	BAT
PSEN1		peptidase		0.44	0.00707	ARHGDIG,BSG,CKB,CTSS,DHRS7,GNG2,LHX8,MAP6,PER3,S100B	BAT
TP53		transcription regulator		0.447	0.000379	ALDH1A2,ANGPT1,CCDC80,CD247,CHD3,CKB,DRAM1,DUSP4,EZR,GAS1,TP53INP1	BAT
PPIF		enzyme		0.447	0.00328	Ccl6,INHBB,NDN,SLCO4A1,TFAP2A	BAT
GLI1		transcription regulator		0.447	0.0466	DIO2,EZR,ID2,IMPA2,TSC22D1	BAT
IL4		cytokine		0.465	0.0047	ABCA2,ALDH1A2,AUH,Ccl6,CD55,Chil3/Chil4,CRIP1,GPT,IFI30,LAMP2,UCP1	BAT
miR-346 (and other miRNAs w/seed GUCUGCC)		mature microrna		0.478	0.0394	CHST15,EGLN3,EPB41L1,GOLGA7B,LAMP2,MAP6,PAFAH2	BAT
25-hydroxycholesterol		chemical reagent		0.508	0.00282	FOSL2,LDLR,NR4A2,SCD	BAT
miR-4667-5p (and other miRNAs w/seed CUGGGGA)		mature microrna		0.508	0.00813	CSPG4,DDHD2,ELOVL3,KCNK3,LASP1,LHFPL2,ODF3L1,SLC25A23,STAC2,TLN2	BAT
miR-205-5p (and other miRNAs w/seed CCUUCAU)		mature microrna		0.523	0.0388	C11orf86,CHN1,EPB41L1,EZR,LHFPL2,NEK6,SGPL1,SLC4A4,TP53INP1	BAT
STAT6		transcription regulator		0.555	0.0273	AUH,Ccl6,CRIP1,CTSS,PRNP,UCP1	BAT
topotecan		chemical drug		0.555	0.044	CHD3,FHIT,NNAT,PRNP,STK39	BAT
miR-343 (and other miRNAs w/seed CUCCCUU)		mature microrna		0.562	0.0113	ADCY3,ALDH1A2,ATXN10,CSPG4,DUSP6	BAT
miR-1260a (and other miRNAs w/seed UCCCACC)		mature microrna		0.563	0.0182	DIXDC1,DPT,MYRIP,NDN,RAB6B,TLCD2,TRABD2B,ZBTB42	BAT
miR-1225-3p (miRNAs w/seed GAGCCCC)		mature microrna		0.579	0.0343	AXL,C11orf86,CHD3,CSPG4,GOLGA7B,LASP1,S100B,TMEM221	BAT
SREBF1		transcription regulator		0.592	3.16e-06	ABCD2,ACSS2,ADH1C,Chil3/Chil4,GPAM,LDLR,MSMO1,MTTP,PTGDS,SCD,UCP1	BAT
rosiglitazone		chemical drug		0.593	0.00305	ACSS2,AOC3,GPAM,Gyk,HP,MET,PPARA,PRLR,SCD,TSC22D1,UCP1	BAT
SCAP		other		0.6	0.000231	ACSS2,GPAM,LDLR,MSMO1,SCD	BAT
plicamycin		chemical drug		0.6	0.00313	AXL,CYP4V2,MET,OLFM1,TESC	BAT
8-bromo-cAMP		chemical reagent		0.605	0.0345	DIO2,DUSP4,INHBB,LDLR,TSHR	BAT
miR-3194-5p (miRNAs w/seed GCCAGCC)		mature microrna		0.606	0.043	C15orf39,CHD3,DPT,EPB41L1,GPAM,HR,IRAK3,KIFC3,NKAIN1,SLC25A23	BAT
phorbol myristate acetate		chemical drug		0.608	0.0246	ANGPT1,AXL,CD55,FOSL2,GEM,HDC,ID2,INHBB,IRAK3,LDLR,TMOD2	BAT
miR-3612 (and other miRNAs w/seed GGAGGCA)		mature microrna		0.637	0.0248	ACSS2,AXL,COL5A1,ELL,PRLR,S100B,TRABD2B,TSC22D1	BAT
beta-carotene		chemical - endogenous mammalian		0.64	2.21e-06	ACSS2,APOL6,FADS3,LCTL,NTSR2,Orm1 (includes others)	BAT
miR-4267 (miRNAs w/seed CCAGCUC)		mature microrna		0.64	0.0168	AOC3,CSPG4,DACT2,DUSP6,PADI1,STRIP2	BAT
miR-4443 (miRNAs w/seed UGGAGGC)		mature microrna		0.64	0.0209	MCAM,NABP1,PRLR,S100B,SMO,TRABD2B	BAT
miR-4757-5p (and other miRNAs w/seed GGCCUCU)		mature microrna		0.64	0.0479	CPNE5,DERL1,GOLGA7B,INHBB,SLC48A1,TUSC5	BAT
miR-2355-5p (miRNAs w/seed UCCCCAG)		mature microrna		0.652	0.0263	ADH1C,ADORA1,AXL,CEND1,HR,MBNL3,STAC2,TLN2	BAT
miR-323-5p (and other miRNAs w/seed GGUGGUC)		mature microrna		0.689	0.0407	CCDC80,MYH10,SEMA4A,SLC25A23	BAT
cisplatin		chemical drug		0.691	0.00216	AQP1,CXCL14,DRAM1,DUSP6,FADS3,GAMT,GAS1,ID2,ISYNA1,MET,TSC22D1	BAT
Ins1		other		0.708	2.98e-05	ADH1C,APLN,GPLD1,Gyk,HP,LDLR,MTTP,PPARA,PRLR,SCD,UCP1	BAT
docosahexaenoic acid		chemical drug		0.708	0.000374	ABCD2,Chil3/Chil4,LDLR,PPARA,PTGS1,SCD,SORL1	BAT
MAPK9		kinase		0.728	0.000976	AQP1,DIO2,FOSL2,HDC,PPARA,RPSA,SCD	BAT
Sb202190		chemical - kinase inhibitor		0.747	0.0378	CD55,LDLR,PPARA,UCP1	BAT
PPARGC1B		transcription regulator		0.762	0.00148	EGLN3,GPAM,MTTP,SCD	BAT
IKBKG		kinase		0.762	0.0418	DUSP6,Mt2,PPARA,RGS16	BAT
miR-4290 (miRNAs w/seed GCCCUCC)		mature microrna		0.77	0.0176	ADORA1,ATXN10,CHD3,DUSP4,EZR,ICA1,INHBB,KCNK3,NKAIN1,NNAT,TRABD2B	BAT
sterol		chemical - endogenous mammalian		0.778	9.81e-06	ABCD2,ACSS2,GPAM,LDLR,MTTP	BAT
ESR1		ligand-dependent nuclear receptor		0.785	0.0234	ADORA1,AQP1,CD55,CKB,FOSL2,GPAM,INHBB,LDLR,PRLR	BAT
E. coli serotype 0127B8 lipopolysaccharide		chemical - endogenous non-mammalian		0.788	0.000774	ADORA1,AQP1,DERL1,DIO2,GMPR,GNG2,GNG7,SEMA4A	BAT
RAF1		kinase		0.8	0.00169	CHN1,DIO2,DUSP4,DUSP6,HDC,MET,SLC16A7,TSC22D1	BAT
isoproterenol		chemical drug		0.801	0.000542	APLN,DIO2,FOSL2,PRNP,SCD,TSHR,UCP1	BAT
estrogen		chemical drug		0.808	0.026	AXL,CKB,COL5A1,LDLR,PRLR,PTGDS,TSPAN4	BAT
tretinoin		chemical - endogenous mammalian		0.814	0.0321	ACSS2,ALDH1A2,APLN,AQP1,Chil3/Chil4,DIO2,DUSP4,FOSL2,ID2,LAMP2,USP18	BAT
MGEA5	-0.829	enzyme		0.816	0.03	ACSS2,ADAP1,FBP1,MCAM,MSMO1,TSPAN4	BAT
beta-estradiol		chemical - endogenous mammalian		0.841	9.95e-09	ABHD5,ADH1C,ADORA1,ALDH1A2,ANGPT1,AQP1,BSG,CCDC80,CD55,CKB,TSHR	BAT
BDNF		growth factor		0.842	0.00854	CSPG4,DUSP4,DUSP6,INHBB,Sik1,SLC16A7,SORL1	BAT
Ca2+		chemical - endogenous mammalian		0.875	0.0472	FOSL2,HDC,MCAM,PADI1,PPARA,TSHR	BAT
PRKACA		kinase		0.882	0.000105	DIO2,ID2,MYH10,Sik1,UCP1	BAT
EGF		growth factor		0.885	0.00141	ANGPT1,CXCL14,DIO2,DUSP4,DUSP6,EZR,GAS1,ID2,IGFALS,NR4A2,TFAP2A	BAT
EGFR		kinase		0.894	0.00911	DUSP4,FOSL2,HDC,HP,MATN2,MET,PTGIS,PTGS1	BAT
miR-431-5p (and other miRNAs w/seed GUCUUGC)		mature microrna		0.896	0.0317	ABCD2,CCSER2,CSPG4,EPB41L1,LHX8,SORL1	BAT
CEBPB		transcription regulator		0.906	0.000169	ADH1C,ALDH1A2,APLN,GAS1,HDC,HP,LDLR,Orm1 (includes others),PPARA,PRLR,UCP1	BAT
GH1		growth factor		0.919	0.00164	GPT,ID2,IGFALS,LDLR,PPARA,PRLR,TFAP2A,TSC22D1	BAT
FSH		complex		0.922	0.000242	AXL,CD55,EZR,FOSL2,GEM,INHBB,LDLR,MSMO1,PPARA,PRLR,RGS16	BAT
FGFR2		kinase		0.927	0.0061	DRAM1,FOXQ1,ID2,INHBB,NNAT	BAT
KCNK9		ion channel		1	0.00088	HP,KCNK3,NR4A2,SNCG	BAT
miR-879-5p (and other miRNAs w/seed GAGGCUU)		mature microrna		1	0.00444	COL5A1,FAM92A1,GNG7,HSD3B7,THY1	BAT
SASH1		other		1	0.00662	HDC,MET,SAP30,TSC22D1	BAT
mir-210		microrna		1	0.0128	EPB41L1,INHBB,LASP1,SH3BGRL	BAT
NOS2		enzyme		1	0.0142	Chil3/Chil4,GPT,ITIH4,Orm1 (includes others),PTGS1,THY1	BAT
olanzapine		chemical drug		1	0.0191	LDLR,NR4A2,SNCG,TSHR	BAT
SMAD7		transcription regulator		1	0.0418	ADH1C,MATN2,MET,SCD	BAT
miR-4638-3p (and other miRNAs w/seed CUGGACA)		mature microrna		1	0.0493	FOSL2,MAL2,SLC22A2,VAT1L	BAT
EPAS1		transcription regulator		1.007	0.0415	CKB,EGLN3,GCHFR,INHBB,LDLR	BAT
miR-1587 (and other miRNAs w/seed UGGGCUG)		mature microrna		1.016	0.0252	AQP1,FBXL16,GNG2,PAFAH2,PKP2,RAB6B	BAT
CD38		enzyme		1.054	4.13e-05	CRIP1,EGLN3,GPAM,IFI30,NABP1,SAP30,SEMA4A,STK39,THY1	BAT
telmisartan		chemical drug		1.067	0.000276	APLN,GPT,NR4A2,PPARA,UCP1	BAT
USF1		transcription regulator		1.067	0.0013	APLN,CTSS,GPAM,LDLR,SLC22A2	BAT
TGFA		growth factor		1.067	0.00878	FOSL2,NR4A2,PRNP,PTGS1	BAT
PSEN2		peptidase		1.091	0.0133	ARHGDIG,CTSS,DHRS7,LHX8	BAT
FST		other		1.109	0.002	HP,INHBB,PRLR,UCP1	BAT
kainic acid		chemical toxicant		1.109	0.0149	FOSL2,HDC,LMO1,NR4A2,Sik1	BAT
17-alpha-ethinylestradiol		chemical drug		1.11	0.000765	CKB,CTSS,IFI30,INHBB,ISYNA1,LDLR,PTGDS	BAT
HRAS		enzyme		1.129	8.5e-05	CCDC80,CTSS,DUSP6,FOSL2,HDC,HTRA1,ID2,IFI30,LASP1,MCAM,TSC22D1	BAT
PPARD		ligand-dependent nuclear receptor		1.129	9.61e-05	ADORA1,C11orf86,FAM131C,FBP1,GPAM,MFSD2A,PER3,SCD,UCP1	BAT
IFN Beta		group		1.154	0.034	CD247,Mt2,TRAF3IP2,USP18	BAT
miR-621 (miRNAs w/seed GCUAGCA)		mature microrna		1.165	0.0233	ALDH1A2,CD247,NABP1,PTGIS	BAT
CREB1		transcription regulator		1.207	1.17e-05	DIO2,GEM,LDLR,LMO1,MCAM,MFSD2A,MSMO1,MYH10,NAP1L5,NNAT,UCP1	BAT
IL5		cytokine		1.212	2.18e-05	CD55,CRIP1,DUSP6,EGLN3,FOSL2,GPAM,IFI30,NABP1,SAP30,SEMA4A,THY1	BAT
miR-543-3p (and other miRNAs w/seed AACAUUC)		mature microrna		1.237	0.0486	COL5A1,ELL,GNG2,HNMT,HSPA12A,IRAK3,LMO1,MYH10,MYRIP,PER3,TRABD2B	BAT
dihydrotestosterone		chemical - endogenous mammalian		1.294	0.00115	ADH1C,AQP1,DIO2,FOXQ1,ID2,INHBB,LDLR,MCAM,MYRIP,PPARA,SLC4A4	BAT
IKZF1		transcription regulator		1.342	0.0106	AQP1,AXL,KRT79,LHFPL2,PRNP	BAT
progesterone		chemical - endogenous mammalian		1.364	0.008	ALDH1A2,AQP1,BSG,Chil3/Chil4,GPAM,GSTA3,HDC,PLA2G7,PRLR,PRNP,SCD	BAT
miR-1288-3p (miRNAs w/seed GGACUGC)		mature microrna		1.387	0.0144	ADORA1,HNMT,LAMP2,OLFM1,TRABD2B	BAT
cycloheximide		chemical reagent		1.394	0.00135	CD55,COL5A1,DIO2,FOSL2,PTGDS,PTGIS,PTGS1,SCD,TRAF3IP2,TSHR,UCP1	BAT
HNF1A		transcription regulator		1.414	1.49e-05	ADCY10,ADH1C,C14orf105,CD55,COL27A1,CYP4V2,DUSP6,FBP1,HNMT,ITIH4,TMOD2	BAT
hydrogen peroxide		chemical - endogenous mammalian		1.417	0.00201	BSG,CD247,CD55,CTSS,DUSP4,EZR,HDC,LDLR,MCAM,MSMO1,TSPAN4	BAT
Growth hormone		group		1.446	0.011	FOSL2,IGFALS,LDLR,PRLR,S100B	BAT
miR-675-5p (and other miRNAs w/seed GGUGCGG)		mature microrna		1.498	0.00146	CD247,CHST15,EPB41L2,FBXL16,NNAT	BAT
PPARG		ligand-dependent nuclear receptor		1.552	9.86e-05	CXCL14,GPAM,GPT,HP,HR,HSD3B7,LDLR,MTTP,PPARA,RPSA,UCP1	BAT
cyclic AMP		chemical - endogenous mammalian		1.561	0.018	AOC3,FOSL2,NR4A2,PRLR,PRNP,TSHR,UCP1	BAT
CSF2		cytokine		1.587	0.0185	BSG,DUSP6,HDC,ID2,IRAK3,LAMP2,MET,MFSD2A,NR4A2,PRNP	BAT
forskolin		chemical toxicant		1.606	6.07e-05	CD55,DIO2,EZR,FOSL2,GEM,HP,ID2,INHBB,MET,MSMO1,USP18	BAT
HOXA10		transcription regulator		1.633	0.0123	ALDH1A2,AQP1,GSTA3,ID2,S100B,SCD	BAT
miR-330-5p (and other miRNAs w/seed CUCUGGG)		mature microrna		1.633	0.0141	AHCYL2,CD247,EPB41L1,FBXL16,GOLGA7B,LASP1,NKAIN1,PADI1,SGPL1,SLC25A34,TRABD2B	BAT
prednisolone		chemical drug		1.633	0.0335	Chil3/Chil4,CTSS,DRAM1,NME5,PRKAA1,PRNP	BAT
miR-4710 (miRNAs w/seed GGUGAGG)		mature microrna		1.664	0.0278	CCDC80,HSPA12A,KCNK3,NKAIN1,OLFM1,SLC25A23	BAT
AHR		ligand-dependent nuclear receptor		1.671	0.00702	COL27A1,COL5A1,DACT2,DUSP6,EMILIN2,GAS1,HP,MATN2,Mt2	BAT
miR-29b-3p (and other miRNAs w/seed AGCACCA)		mature microrna		1.679	0.00809	ABHD5,CCSER2,COL5A1,CSPG4,DIO2,DIXDC1,GNG2,GPAM,IFI30,LASP1,TSPAN4	BAT
SP600125		chemical - kinase inhibitor		1.698	0.0192	AQP1,CSPG4,LDLR,PTGDS,SCD,SGPL1	BAT
indomethacin		chemical drug		1.732	0.0131	ANGPT1,BSG,CD55,LDLR,PPARA,PRLR,PTGS1	BAT
miR-873-5p (and other miRNAs w/seed CAGGAAC)		mature microrna		1.78	0.000688	ADCY3,AHCYL2,EGLN3,GOLGA7B,HNMT,HR,LHFPL2,PER3,PPARA,PRKAA1,TMOD2	BAT
PDGF BB		complex		1.781	0.0525	DUSP6,GEM,HSD3B7,LDLR,Mt2,NR4A2,SCD	BAT
miR-23a-3p (and other miRNAs w/seed UCACAUU)		mature microrna		1.792	0.0225	ALDH1A2,AUH,B3GALT2,CHST15,ELOVL3,GNG2,HSPA12A,KCNK3,LASP1,LHFPL2,TRABD2B	BAT
miR-1908-5p (and other miRNAs w/seed GGCGGGG)		mature microrna		1.795	0.0308	C9orf142,EPB41L1,EZR,FBXL16,GNG7,KIFC3,PTGDS,SLC25A35,URB1	BAT
Cg		complex		1.878	0.000305	APLN,DPT,DUSP6,GAS1,INHBB,LDLR,MCAM,PPARA,PRLR,PTGS1,SLC4A4	BAT
MAPK1		kinase		1.915	0.0561	ADH1C,APOL6,EGLN3,GNG2,HDC,RGS16,USP18	BAT
miR-31-5p (and other miRNAs w/seed GGCAAGA)		mature microrna		1.937	0.203	CD55,COL5A1,EGLN3,RAB6B,TLN2,TMOD2,USP28	BAT
BMP7		growth factor		1.939	0.0378	ADORA1,ALDH1A2,ID2,UCP1	BAT
pioglitazone		chemical drug		1.949	0.0251	AQP1,FBP1,LDLR,PRLR,UCP1	BAT
testosterone		chemical - endogenous mammalian		1.949	0.128	FOSL2,HDC,INHBB,MTTP,PPARA,PRLR	BAT
lipopolysaccharide		chemical drug		1.951	2.38e-06	ADORA1,APOL6,AQP1,BSG,CD55,Chil3/Chil4,COL5A1,CSPG4,CXCL14,DIO2,USP18	BAT
miR-219a-5p (and other miRNAs w/seed GAUUGUC)		mature microrna		1.969	1	NDN,PPARA,PRNP,TMOD2	BAT
SMAD4		transcription regulator		1.977	0.00488	ANGPT1,HP,ID2,IRAK3,MET,SCD,SMO	BAT
hydrocortisone		chemical - endogenous mammalian		1.982	0.046	EZR,PRLR,PTGS1,SMO	BAT
TNFSF11		cytokine		1.982	0.254	BSG,CKB,FRRS1,RGS16	BAT
miR-486-5p (and other miRNAs w/seed CCUGUAC)		mature microrna		1.987	0.207	CCSER2,CD247,EPB41L1,MATN2	BAT
phosphate		chemical - endogenous mammalian	Activated	2	0.0155	AXL,COL5A1,DHRS7,DIO2	BAT
Pka		complex	Activated	2	0.0449	DUSP4,LDLR,NR4A2,UCP1	BAT
estrogen receptor		group	Activated	2	0.216	AXL,COL5A1,LDLR,PRLR	BAT
TNF		cytokine	Activated	2.115	8.58e-08	ABCD2,ADORA1,ANGPT1,AOC3,APLN,AQP1,CCDC80,Ccl6,CD247,CD55,UCP1	BAT
miR-138-5p (miRNAs w/seed GCUGGUG)		mature microrna	Activated	2.125	0.0287	AHCYL2,ALDH1A2,FOSL2,GAMT,GNG2,INHBB,KCNK3,NKAIN1,NNAT,PDE7B,TRABD2B	BAT
bucladesine		chemical toxicant	Activated	2.13	2.99e-06	DIO2,FOSL2,GEM,IGFALS,INHBB,LDLR,MCAM,NAP1L5,NR4A2,PTGS1,TSHR	BAT
Lh		complex	Activated	2.186	0.00457	AXL,CD55,EZR,GEM,INHBB,MSMO1,PTGS1,RGS16	BAT
miR-542-3p (miRNAs w/seed GUGACAG)		mature microrna	Activated	2.19	0.28	ALDH1A2,EPB41L1,LASP1,SLC48A1,TLN2	BAT
miR-4652-5p (miRNAs w/seed GGGGACU)		mature microrna	Activated	2.219	0.108	CD247,GNG7,SLC25A23,TLN2,TUSC5	BAT
norepinephrine		chemical - endogenous mammalian	Activated	2.235	0.000283	DIO2,ELOVL3,FOSL2,GEM,MCAM,NAP1L5,Sik1,UCP1	BAT
deferoxamine		chemical drug	Activated	2.236	0.0166	APLN,EGLN3,GEM,NR4A2,TSC22D1	BAT
miR-329-3p (and other miRNAs w/seed ACACACC)		mature microrna	Activated	2.236	0.378	CHST15,INHBB,MCAM,RAB6B,TLN2	BAT
doxorubicin		chemical drug	Activated	2.387	0.18	CENPA,ID2,PTGDS,RGS16,TFAP2A,TP53INP1	BAT
miR-423-5p (and other miRNAs w/seed GAGGGGC)		mature microrna	Activated	2.42	0.000993	AQP1,CEND1,FAM20C,FBXL16,GOLGA7B,HSPA12A,KIFC3,LASP1,NNAT,ODF3L1,USP18	BAT
CTNNB1		transcription regulator	Activated	2.433	0.00305	ABCD2,AOC3,COL27A1,CRIP1,CXXC4,DIO2,DIXDC1,ELOVL3,FOXQ1,HTRA1,TSC22D1	BAT
TREM1		transmembrane receptor	Activated	2.646	0.00501	DUSP4,GEM,GPT,HSD3B7,NR4A2,RGS16,SLCO4A1	BAT
Vegf		group	Activated	2.746	0.00127	APLN,DUSP4,DUSP6,GEM,HDC,INHBB,LDLR,MET,Mt2,NR4A2,PRKAA1	BAT
INHA		growth factor	Activated	2.787	1.31e-05	Cyp2d22,EMILIN2,INHBB,KRT79,LRP11,MATN2,PRLR,TP53INP1	BAT
miR-3144-5p (miRNAs w/seed GGGGACC)		mature microrna	Activated	2.828	0.0588	GNG2,GNG7,KRT79,SLC25A23,TLN2,TRABD2B,TSHR,TUSC5	BAT
dexamethasone		chemical drug	Inhibited	-3.287	8.27e-05	ACACA,ANGPTL4,ANXA1,ATP1B1,ATP2A2,CTGF,CYR61,FOS,HLA-DMB,HP,TNFSF10	Muscle
TGFB1		growth factor	Inhibited	-2.795	3.79e-05	ALOX15,ANGPTL4,ANXA8/ANXA8L1,ASS1,COMP,CTGF,CYR61,FOS,HMOX1,HSPA1A/HSPA1B,WISP2	Muscle
CEBPA		transcription regulator	Inhibited	-2.549	2.08e-06	ACACA,AGPAT2,ANXA1,ASS1,DGAT2,FOS,HMOX1,HP,LEP,OXTR,TNFSF10	Muscle
beta-estradiol		chemical - endogenous mammalian	Inhibited	-2.405	0.00211	ALOX15,ANXA1,ATP1B1,CACNA1G,COMP,CTGF,CYR61,FHL2,FOS,HMOX1,WISP2	Muscle
Tgf beta		group	Inhibited	-2.372	0.00138	ANGPTL4,CTGF,CYR61,FOS,HMOX1,POSTN	Muscle
CEBPB		transcription regulator	Inhibited	-2.275	0.0153	DGAT2,FHL2,FOS,HP,LEP,OXTR	Muscle
D-glucose		chemical - endogenous mammalian	Inhibited	-2.258	0.000346	ACACA,ANXA1,ASS1,ATP2A2,CTGF,FOS,HMOX1,HP,LEP,TGIF1	Muscle
doxorubicin		chemical drug	Inhibited	-2.183	2.51e-05	ANXA1,ATP2A2,CTGF,CYR61,FOS,HMOX1,PLK1,SCN3B,TNFRSF12A,TNFSF10	Muscle
ERK1/2		group	Inhibited	-2.177	0.0147	CTGF,FOS,POSTN,SPRY4,WISP1	Muscle
GATA4		transcription regulator	Inhibited	-2.16	1.49e-06	ACACA,ATP2A2,FOS,HSPB7,MYL2,Pln,POSTN,TNNC1	Muscle
FGF2		growth factor	Inhibited	-2.15	0.00991	ANGPTL4,CYR61,FOS,SPRY4,TNFRSF12A,TNFSF10	Muscle
estrogen		chemical drug	Inhibited	-2.141	0.00361	CRABP1,CTGF,CYR61,FOS,KLK10,OXTR	Muscle
IL13		cytokine	Inhibited	-2.139	0.048	ALOX15,CTGF,HMOX1,HOMER2,POSTN	Muscle
AGT		growth factor	Inhibited	-2.128	9.83e-05	ALOX15,ATP1B1,CTGF,FOS,HMOX1,LEP,MYH10,NPR3,POSTN,TNFRSF12A	Muscle
EGFR		kinase	Inhibited	-2.102	0.00381	ANXA1,CTGF,FOS,HP,PLK1,POSTN	Muscle
butyric acid		chemical - endogenous mammalian	Inhibited	-2.06	0.00705	ALOX15,ANXA1,DEK,FOS,LEP,MYL2,THBS4	Muscle
SB 216763		chemical toxicant		-1.982	5.56e-05	ACACA,CTGF,CYR61,TNFSF10	Muscle
aldosterone		chemical - endogenous mammalian		-1.981	0.00311	ATP1B1,CACNA1G,CTGF,FOS	Muscle
SRF		transcription regulator		-1.958	0.000287	CTGF,FHL2,FOS,ITGA2B,MYH4,MYL2,MYL3,TNNC1	Muscle
MYOCD		transcription regulator		-1.951	4.25e-05	ATP2A2,FOS,HSPB7,MYL2,TNNC1	Muscle
NUPR1		transcription regulator		-1.89	0.019	CYR61,FHL2,LMNB1,MYH10,NRROS,PLK1,RAB11FIP5	Muscle
Pka		complex		-1.875	0.000611	CTGF,FOS,HMOX1,LEP,OXTR	Muscle
estradiol benzoate		chemical drug		-1.868	0.000488	FOS,OXTR,RBP4,WISP2	Muscle
WNT3A		cytokine		-1.819	2.72e-06	ATP1B1,CACNA1G,CTGF,CYR61,FHL2,PLIN1,SIM1,WISP1,WISP2	Muscle
EDN1		cytokine		-1.792	7.73e-05	ANXA1,ATP2A2,COMP,CTGF,FOS,LEP,MYL2	Muscle
Ins1		other		-1.784	0.000294	ACACA,ANGPTL4,DGAT2,FOS,HP,LDHB,LEP,PLIN1	Muscle
MEF2C		transcription regulator		-1.741	4.34e-07	ABRA,ATP2A2,HSPB7,MYL2,Pln,POSTN,TNNC1	Muscle
dimethyl sulfoxide		chemical drug		-1.732	0.0046	ANXA1,FOS,HMOX1,TNNC1	Muscle
steroid		chemical - endogenous mammalian		-1.732	4.5e-05	ANXA1,CYR61,FOS,KLK10	Muscle
TBX5		transcription regulator		-1.709	1.1e-06	ATP2A2,HSPB7,MYL2,Pln,POSTN,TNNC1	Muscle
STAT5B		transcription regulator		-1.671	2.91e-06	AGPAT2,ATP2A2,DGAT2,FOS,LEP,MYL2,SLN,TNNC1	Muscle
tetrachlorodibenzodioxin		chemical toxicant		-1.558	0.0427	CYR61,FOS,HMOX1,HSPA1A/HSPA1B,SIM1	Muscle
cycloheximide		chemical reagent		-1.534	0.000649	ASS1,CTGF,CYR61,FOS,HMOX1,LEP,PLK1,TNFSF10	Muscle
IL6		cytokine		-1.528	0.0104	ANXA1,ATP2A2,CTGF,FOS,HMOX1,HP,LEP,OXTR,TNFSF10	Muscle
IL4		cytokine		-1.493	0.017	ALOX15,ASS1,CLEC10A,CTGF,FOS,HOMER2,HSPA1A/HSPA1B,PIM2,POSTN	Muscle
CHUK		kinase		-1.446	0.00448	AMPD3,ENAH,FOS,HMOX1,PLK1	Muscle
L-triiodothyronine		chemical - endogenous mammalian		-1.441	9.15e-05	ATP1B1,ATP2A2,CTGF,FOS,HP,LEP,PDK2,PITX1,Pln	Muscle
ANGPT2		growth factor		-1.414	0.00353	HMOX1,HSPA1A/HSPA1B,LEP,POSTN,TNFRSF12A	Muscle
norepinephrine		chemical - endogenous mammalian		-1.412	2.31e-06	ATP2A2,CACNA1G,CAMK1G,CTGF,FOS,HMOX1,LEP,RBP4	Muscle
bleomycin		chemical drug		-1.406	0.00137	CTGF,LMNB1,THBS4,TNNC1,WISP1	Muscle
ESR2		ligand-dependent nuclear receptor		-1.387	0.00549	COMP,FOS,LEP,SLC5A7,THBS4	Muscle
PPARA		ligand-dependent nuclear receptor		-1.355	0.00161	ACACA,ANGPTL4,ASS1,FOS,HMOX1,PLIN1,PLK1,RBP4	Muscle
HIF1A		transcription regulator		-1.349	1.7e-05	ANGPTL4,ATP2A2,CTGF,CYR61,FHL2,FOS,HMOX1,ITGA2B,LEP,PIM2	Muscle
RETNLB		other		-1.342	5.88e-05	CTGF,LMNB1,THBS4,TNNC1,WISP1	Muscle
CDKN2A		transcription regulator		-1.342	0.0029	CTGF,DEK,FHL2,MYL2,PLK1,TGIF1	Muscle
carbon tetrachloride		chemical toxicant		-1.308	0.00429	ASS1,CTGF,FOS,HMOX1,TNFRSF12A	Muscle
EGF		growth factor		-1.304	0.000946	ALOX15,ATP2A2,CTGF,CYR61,FOS,HMOX1,SPRY4,TGIF1,TNFRSF12A	Muscle
OSM		cytokine		-1.299	0.0221	AMPD3,ANXA1,FOS,HMOX1,HP,MYH10,TNNC1	Muscle
F2		peptidase		-1.22	0.000384	ANGPTL4,CTGF,CYR61,FOS,HMOX1,TNFRSF12A,TNFSF10	Muscle
dihydrotestosterone		chemical - endogenous mammalian		-1.219	0.000457	ACACA,ATP2A2,CTGF,FOS,HOMER2,HSPA1A/HSPA1B,LEP,MYH4,OXTR,POSTN	Muscle
Mek		group		-1.195	0.00889	CTGF,FOS,ITGA2B,SPRY4	Muscle
TNFSF11		cytokine		-1.19	0.0423	FHL2,FOS,HMOX1,PLK1	Muscle
diethylstilbestrol		chemical drug		-1.172	0.0277	COMP,ESRRB,FOS,OXTR	Muscle
EPAS1		transcription regulator		-1.169	5.32e-05	ACACA,ANGPTL4,CTGF,CYBRD1,FOS,ITGA2B,WISP2	Muscle
IKBKB		kinase		-1.133	0.00208	AMPD3,FOS,HMOX1,LMNB1,PLIN1,PLK1	Muscle
IL1		group		-1.131	0.00199	ACACA,FOS,HMOX1,HP,LEP,RBP4,TNFSF10	Muscle
RETN		other		-1.131	6.79e-05	ACACA,CTGF,FOS,HMOX1	Muscle
ethanol		chemical - endogenous mammalian		-1.117	0.0358	ACACA,CTGF,FOS,HMOX1,HOMER2	Muscle
PI3K (complex)		complex		-1.109	0.00374	CTGF,FOS,HMOX1,LEP,POSTN,TNFSF10	Muscle
bortezomib		chemical drug		-1.103	0.0144	HSPA1A/HSPA1B,MAPK6,UCHL1,WISP2	Muscle
TP53		transcription regulator		-1.094	0.000265	ALOX15,ANXA1,ANXA8/ANXA8L1,ASS1,CTGF,CYR61,FHL2,FOS,HMOX1,HSPA1A/HSPA1B,TNFSF10	Muscle
HAND2		transcription regulator		-1.067	0.000137	ADSSL1,ATP2A2,HSPB7,TNNC1	Muscle
Insulin		group		-1.053	0.000355	ACACA,ANGPTL4,FOS,HMOX1,LEP,PDK2,PLIN1,RBP4	Muscle
Jnk		group		-1.041	0.0158	CTGF,FOS,HMOX1,POSTN	Muscle
bucladesine		chemical toxicant		-1.005	0.00105	ANXA1,ASS1,CACNA1G,CAMK1G,FOS,HMOX1,LEP	Muscle
allopurinol		chemical drug		-1	0.00108	ANXA1,HMOX1,TGIF1,TNFRSF12A	Muscle
IL17A		cytokine		-1	0.00293	CTGF,CYR61,FOS,LEP,TNNC1	Muscle
BMP6		growth factor		-1	0.00134	CTGF,HMOX1,MYH10,TNFRSF12A	Muscle
deferoxamine		chemical drug		-0.952	0.00098	FOS,HMOX1,HSPA1A/HSPA1B,LEP,SPRY4	Muscle
cyclic AMP		chemical - endogenous mammalian		-0.93	0.00249	ASS1,CTGF,FOS,LEP,RBP4,TNFSF10	Muscle
INHA		growth factor		-0.927	0.0023	COMP,CTGF,CYR61,WISP1	Muscle
IKBKG		kinase		-0.927	0.00447	AMPD3,ATP2A2,FOS,TNFSF10	Muscle
PPARG		ligand-dependent nuclear receptor		-0.922	1.79e-06	ACACA,AGPAT2,ANGPTL4,ATP2A2,CTGF,DGAT2,HMOX1,HP,LEP,PLIN1,TNFSF10	Muscle
methylprednisolone		chemical drug		-0.915	0.008	ANXA1,ASS1,ATP1B1,ATP2A2,CTGF,FOS,HMOX1,HSPA1A/HSPA1B	Muscle
VEGFA		growth factor		-0.904	0.0303	CTGF,CYR61,FOS,HMOX1	Muscle
WNT1		cytokine		-0.882	0.00386	FOS,SIM1,WISP1,WISP2	Muscle
BRCA1		transcription regulator		-0.882	0.00737	ANXA8/ANXA8L1,FHL2,HMOX1,PLK1	Muscle
cigarette smoke		chemical toxicant		-0.864	0.0042	CYR61,FOS,HMOX1,LEP,PDK2	Muscle
THRA		ligand-dependent nuclear receptor		-0.818	0.000213	ACACA,ANGPTL4,ATP2A2,FOS,Pln	Muscle
IGF1		growth factor		-0.812	0.00536	ACACA,CTGF,CYR61,FOS,HMOX1,LEP,TNFRSF12A	Muscle
PPARGC1A		transcription regulator		-0.811	0.0115	ACACA,PDK2,RBP4,TNFRSF12A	Muscle
corticosterone		chemical - endogenous mammalian		-0.796	3.46e-05	ACACA,ANXA1,ATP1B1,CTGF,FOS,LEP	Muscle
PTEN		phosphatase		-0.728	0.0248	ACACA,ANXA1,FOS,HSPA1A/HSPA1B,PLK1,TNFSF10	Muscle
pioglitazone		chemical drug		-0.711	2.1e-06	ANGPTL4,ATP2A2,CTGF,FOS,HMOX1,LEP,PLIN1,RBP4	Muscle
ADIPOQ		other		-0.686	8.54e-05	ACACA,CLEC10A,CTGF,FOS,HMOX1,LEP	Muscle
MAPK1		kinase		-0.666	6.49e-05	ATP1B1,CTGF,FHL2,FOS,HMOX1,ITGA2B,MYH4,SPRY4,TNFSF10	Muscle
palmitic acid		chemical - endogenous mammalian		-0.64	1.39e-05	ACACA,CTGF,DGAT2,FOS,LEP,TNFSF10,UCHL1	Muscle
metribolone		chemical reagent		-0.64	0.00118	ACACA,ATP1B1,FHL2,FOS,HOMER2	Muscle
STAT3		transcription regulator		-0.631	0.0089	ALOX15,ANGPTL4,FOS,HMOX1,HP,PIM2,TNFSF10	Muscle
CREB1		transcription regulator		-0.613	0.00012	CYR61,FAM65B,FOS,HMOX1,IGSF10,LEP,MYH10,PLXDC2,RBP4,SCN3B,TGIF1	Muscle
ERBB3		kinase		-0.577	0.00099	HMOX1,HP,PIM2,PLK1	Muscle
NFkB (complex)		complex		-0.573	0.00385	ATP2A2,CTGF,CYR61,FOS,HLA-DMB,HMOX1,PIM2,PLK1,TNFSF10	Muscle
P38 MAPK		group		-0.537	6.34e-05	ASS1,CTGF,FOS,HMOX1,HP,LEP,POSTN,TNFSF10,TNNC1	Muscle
SMAD3		transcription regulator		-0.536	0.00539	CTGF,FOS,HMOX1,HP,WISP1	Muscle
AKT1		kinase		-0.512	0.00758	ASS1,FOS,HMOX1,LEP,TNFSF10	Muscle
PDGF BB		complex		-0.503	1.24e-06	ATP2A2,CTGF,CYR61,FHL2,FOS,HMOX1,HOMER2,NPR3,PDLIM1,POSTN,TNFRSF12A	Muscle
tamoxifen		chemical drug		-0.488	0.000366	ACACA,ASS1,CYR61,FHL2,FOS,OXTR,SCUBE2	Muscle
prostaglandin E2		chemical - endogenous mammalian		-0.44	0.0185	ALOX15,ANGPTL4,CTGF,FOS,HMOX1	Muscle
N-acetyl-L-cysteine		chemical drug		-0.416	0.00369	CTGF,CYR61,FOS,HMOX1,LEP	Muscle
miR-4525 (and other miRNAs w/seed GGGGGAU)		mature microrna		-0.391	0.015	ASS1,C17orf96,MAP3K9,MFAP4,RAB11FIP5	Muscle
CD28		transmembrane receptor		-0.391	0.0321	ANXA1,FOS,HOMER2,HSPA1A/HSPA1B,TNFSF10	Muscle
cisplatin		chemical drug		-0.381	0.00171	ANXA1,CTGF,FOS,HMOX1,LDHB,PLK1,RBP4,TGIF1,TNFRSF12A,TNFSF10	Muscle
phorbol myristate acetate		chemical drug		-0.349	0.00532	ANGPTL4,ANXA1,ATP2A2,CTGF,CYR61,DEK,FOS,ITGA2B,NPR3,Pln,TNFSF10	Muscle
propranolol		chemical drug		-0.317	5.01e-05	ATP2A2,FOS,LEP,Pln	Muscle
IL1B		cytokine		-0.316	2.32e-07	ALOX15,AMPD3,ANGPTL4,ANXA1,ASS1,ATP2A2,FOS,HMOX1,HP,HSPA1A/HSPA1B,TNMD	Muscle
thapsigargin		chemical toxicant		-0.303	0.0106	ATP2A2,FOS,HMOX1,TNFSF10	Muscle
tretinoin		chemical - endogenous mammalian		-0.285	0.00104	ACACA,ANGPTL4,ANXA1,ANXA8/ANXA8L1,ATP2A2,CRABP1,CTGF,CYR61,FOS,HLA-DMB,TNFSF10	Muscle
alpha-tocopherol		chemical drug		-0.254	9.06e-06	CTGF,HMOX1,HSPA1A/HSPA1B,LEP	Muscle
fatty acid		chemical - endogenous mammalian		-0.254	0.00129	ACACA,CYR61,HMOX1,RBP4	Muscle
SMAD4		transcription regulator		-0.232	0.0042	ANGPTL4,CTGF,FOS,HMOX1,HP	Muscle
cyclosporin A		biologic drug		-0.176	0.000337	ANXA1,CTGF,FOS,HMOX1,MYH10,MYH4,TGIF1,TNFRSF12A,TNFSF10	Muscle
resveratrol		chemical drug		-0.169	0.000756	FOS,HMOX1,ITGA2B,LEP,PLIN1,SCX,TNMD	Muscle
glucosamine		chemical - endogenous mammalian		-0.169	0.000137	ACACA,ASS1,ATP2A2,LEP	Muscle
ERBB2		kinase		-0.152	0.00188	ANGPTL4,CTGF,DUSP18,FOS,HOMER2,HP,HSPA1A/HSPA1B,TGIF1,THBS4,WISP2	Muscle
TGFBR2		kinase		-0.152	0.0173	ANGPTL4,CTGF,TGIF1,TNFRSF12A	Muscle
benzo(a)pyrene		chemical toxicant		-0.152	0.000186	ANXA1,CYR61,FOS,HMOX1,HP,HSPA1A/HSPA1B,PDLIM1	Muscle
nicotine		chemical drug		-0.144	0.003	CTGF,FOS,HMOX1,LEP,POSTN	Muscle
miR-148a-3p (and other miRNAs w/seed CAGUGCA)		mature microrna		-0.104	0.0479	ATP2A2,CDC14A,ERLIN1,FAM73B,FAM81A,MAP3K9,RCC2,SLC24A2	Muscle
TNF		cytokine		-0.045	1.78e-06	ACACA,AMPD3,ANGPTL4,ANXA1,ASS1,ATP2A2,CTGF,CYR61,FOS,HMOX1,WISP2	Muscle
IFNG		cytokine		-0.032	3.16e-05	ALOX15,ANGPTL4,ASS1,ATP1B1,ATP2A2,CHAC1,CLEC10A,CTGF,FHL2,FOS,TNFSF10	Muscle
ESR1		ligand-dependent nuclear receptor		-0.027	0.0192	ASS1,FOS,LEP,OXTR,SCUBE2,WISP2	Muscle
GnRH analog		biologic drug		0	0.0343	ACACA,CTGF,FOS,MRPS31,WISP1	Muscle
gentamicin		chemical drug		0	0.0429	HMOX1,HSPA1A/HSPA1B,MAPK6,RBP4	Muscle
IL5		cytokine		0	0.00285	ASS1,ATP1B1,FAM65B,LMNB1,MAPK6,PDLIM1	Muscle
IL6ST		transmembrane receptor		0	0.000201	ATP2A2,HP,PIM2,SLC5A7	Muscle
tacrolimus		chemical drug		0	0.00385	FOS,HOMER2,MYH10,TNFRSF12A,TNFSF10	Muscle
vancomycin		chemical drug		0	0.00113	ANXA1,HMOX1,TGIF1,TNFRSF12A	Muscle
genistein		chemical drug		0.006	0.0198	CTGF,FOS,HMOX1,HSPA1A/HSPA1B,PLK1	Muscle
lipopolysaccharide		chemical drug		0.017	1.43e-05	ALOX15,AMPD3,ANGPTL4,ANXA1,ASS1,ATP2A2,CTGF,CYR61,FOS,HMOX1,WISP1	Muscle
FOXO3		transcription regulator		0.025	0.00176	CTGF,CYR61,FOS,PLK1,TNFSF10	Muscle
cephaloridine		chemical drug		0.128	1.74e-05	ANGPTL4,CSMD1,CTGF,HMOX1,HSPA1A/HSPA1B,TNFRSF12A	Muscle
metformin		chemical drug		0.152	0.00588	ACACA,FOS,HMOX1,LEP	Muscle
rosiglitazone		chemical drug		0.156	1.38e-06	ANGPTL4,CTGF,DGAT2,FOS,HMOX1,HP,LEP,PLIN1,POSTN,RBP4,WISP2	Muscle
ERK		group		0.273	0.0307	CTGF,FOS,HMOX1,ITGA2B	Muscle
captopril		chemical drug		0.277	5.52e-05	ANXA1,HMOX1,POSTN,THBS4,TNFRSF12A	Muscle
lithium chloride		chemical drug		0.277	1.95e-05	ASS1,CACNA1G,FOS,HMOX1,POSTN,TNFSF10	Muscle
SP1		transcription regulator		0.283	0.00521	ASS1,ATP2A2,CTGF,CYBRD1,FOS,HMOX1,TNFSF10,TNNC1	Muscle
MYOD1		transcription regulator		0.283	0.00307	ACACA,ASS1,MYH4,POSTN,TNNC1	Muscle
progesterone		chemical - endogenous mammalian		0.285	9.65e-05	ALOX15,AMPD3,ATP1B1,FOS,PDK3,PDLIM1,POSTN,RAB11FIP5,RBP4,TNFSF10,WISP2	Muscle
actinomycin D		chemical drug		0.301	0.00539	ASS1,CTGF,CYR61,FOS,HMOX1	Muscle
FGF1		growth factor		0.323	1.71e-07	CTGF,CYR61,FOS,HMOX1,POSTN,TNFRSF12A,WISP1,WISP2	Muscle
indomethacin		chemical drug		0.343	0.0018	ALOX15,ANXA1,FOS,HMOX1,TGIF1,TNFRSF12A	Muscle
testosterone		chemical - endogenous mammalian		0.426	0.0307	ANXA1,ATP1B1,FOS,HSPA1A/HSPA1B,LEP	Muscle
APOE		transporter		0.447	0.00919	CTGF,CYR61,FOS,HMOX1,LEP	Muscle
bisindolylmaleimide I		chemical - kinase inhibitor		0.447	0.000168	CTGF,FOS,HMOX1,OXTR,TNFSF10	Muscle
IL2		cytokine		0.454	0.0495	FOS,HSPA1A/HSPA1B,PIM2,PLK1,TNFRSF12A,TNFSF10	Muscle
plicamycin		chemical drug		0.463	0.000152	C17orf96,CAMK1G,CTGF,CYBRD1,HMOX1	Muscle
ADORA2A		g-protein coupled receptor		0.52	0.00514	ATP2A2,DGAT2,FOS,HMOX1	Muscle
HGF		growth factor		0.544	0.00473	ANGPTL4,CDC14A,CTGF,CYR61,FOS,HMOX1,PIM2,PLK1	Muscle
isoproterenol		chemical drug		0.545	0.000779	ALOX15,FOS,HMOX1,LEP,Pln	Muscle
melatonin		chemical - endogenous mammalian		0.565	0.00033	ACACA,ALOX15,FOS,HMOX1,LEP	Muscle
fulvestrant		chemical drug		0.577	0.0367	CYR61,FOS,TTC9,WISP2	Muscle
eicosapentenoic acid		chemical drug		0.581	0.000946	ANGPTL4,FOS,HMOX1,LEP	Muscle
LDL		complex		0.591	0.00828	ATP2A2,CTGF,FOS,HMOX1,SIGLEC1	Muscle
LEP	-2.736	growth factor		0.666	6.08e-05	ACACA,ANGPTL4,ASS1,ATP2A2,CYR61,FOS,LEP,PLIN1,Pln,TNFSF10	Muscle
CSF2		cytokine		0.774	0.0315	ANXA1,FAM65B,FOS,LEP,PIM2,PLK1	Muscle
FOXO1		transcription regulator		0.788	5.1e-05	ACACA,CTGF,FAM65B,FOS,HMOX1,LEP,MYL3,TNFSF10,TNNC1	Muscle
NFKBIA		transcription regulator		0.798	0.028	AMPD3,FHL2,FOS,HMOX1,PDLIM1,TNFSF10	Muscle
FOS	-0.923	transcription regulator		0.966	0.00702	CRABP1,CTGF,ENAH,FOS,HMOX1,MAPK6,OXTR,TNMD	Muscle
Sb202190		chemical - kinase inhibitor		0.966	0.000472	ANGPTL4,CTGF,FOS,HMOX1,MAPK6	Muscle
miR-873-5p (and other miRNAs w/seed CAGGAAC)		mature microrna		0.97	0.0162	ENAH,FOS,HMOX1,PDK3,SCN3B,WISP2	Muscle
15-deoxy-delta-12,14 -PGJ 2		chemical - endogenous non-mammalian		0.997	0.0155	CTGF,FOS,HMOX1,TGIF1	Muscle
estrogen receptor		group		1	0.00758	ANXA1,CTGF,FOS,HSPA1A/HSPA1B,OXTR	Muscle
miR-4443 (miRNAs w/seed UGGAGGC)		mature microrna		1	0.0242	CAMK1G,ITGA2B,TNNC1,TRABD2B	Muscle
AHR		ligand-dependent nuclear receptor		1	0.0293	FOS,HP,MYL2,PLK1,SIM1	Muscle
raloxifene		chemical drug		1	0.0135	HMOX1,HSPA1A/HSPA1B,TTC9,WISP2	Muscle
SB-431542		chemical reagent		1	0.000545	CTGF,FOS,TGIF1,TNFRSF12A	Muscle
choline		chemical - endogenous mammalian		1	2.83e-05	HMOX1,OXTR,RBP4,SLC5A7	Muscle
miR-133a-3p (and other miRNAs w/seed UUGGUCC)		mature microrna		1.028	0.0361	ATP2A2,C17orf96,CTGF,ENAH,PDK3,SIGLEC1,SPRY4,XIRP1	Muscle
SB203580		chemical - kinase inhibitor		1.101	0.00251	ANXA1,CTGF,FOS,HMOX1,MAPK6,POSTN,TNFSF10	Muscle
curcumin		chemical drug		1.105	0.037	CTGF,FOS,HMOX1,HSPA1A/HSPA1B,LEP	Muscle
miR-375-3p (and other miRNAs w/seed UUGUUCG)		mature microrna		1.131	0.0382	ATP1B1,ENAH,LDHB,PDK3	Muscle
pyrrolidine dithiocarbamate		chemical reagent		1.131	0.00238	ANXA1,ASS1,CTGF,HMOX1	Muscle
miR-3193 (miRNAs w/seed CCUGCGU)		mature microrna		1.154	0.00152	FAM65B,KLK10,MAPK6,SCN3B	Muscle
miR-4455 (miRNAs w/seed GGGUGUG)		mature microrna		1.165	0.0179	C16orf62,CAMK1G,FHL2,MFAP4	Muscle
miR-1976 (and other miRNAs w/seed CUCCUGC)		mature microrna		1.172	0.0495	ACACA,CAMK1G,MAP3K9,SCN3B	Muscle
miR-421-3p (and other miRNAs w/seed UCAACAG)		mature microrna		1.2	0.0138	ACACA,ENAH,ERLIN1,MYH10,PDK3,RHOBTB1,TTC9	Muscle
miR-26a-5p (and other miRNAs w/seed UCAAGUA)		mature microrna		1.258	0.0226	ARPP21,CHAC1,CILP,CTGF,ERLIN1,MAP3K9,MAPK6,MTM1,MYH10,XKRX	Muscle
miR-3612 (and other miRNAs w/seed GGAGGCA)		mature microrna		1.276	0.00213	ADPRHL1,ITGA2B,MFAP4,MTM1,NPR3,PDK3,TRABD2B	Muscle
troglitazone		chemical drug		1.286	0.016	ANGPTL4,FOS,HMOX1,LEP,PLIN1,TGIF1	Muscle
HRAS		enzyme		1.342	0.000814	ATP2A2,CTGF,FOS,HMOX1,MYH10,MYL3,PDLIM1,PLK1,POSTN,SLN	Muscle
epigallocatechin-gallate		chemical drug		1.344	0.000191	CTGF,CYR61,FOS,HMOX1,LEP,RBP4,TNFSF10	Muscle
LEPR		transmembrane receptor		1.346	0.00181	ACACA,ALOX15,ANGPTL4,FOS,LEP	Muscle
mifepristone		chemical drug		1.368	0.00408	ALOX15,ANXA1,CTGF,FOS,OXTR,POSTN	Muscle
APP		other		1.376	0.00189	ATP1B1,CDC14A,CRABP1,CTGF,FOS,HMOX1,HSPA1A/HSPA1B,LDHB,PLK1,TNFSF10,UCHL1	Muscle
telmisartan		chemical drug		1.387	1.14e-05	CLEC10A,CTGF,CYR61,LEP,PLIN1	Muscle
LY294002		chemical - kinase inhibitor		1.449	0.015	ACACA,CTGF,CYR61,FOS,HMOX1,LEP,POSTN	Muscle
SP600125		chemical - kinase inhibitor		1.454	0.000736	CTGF,CYR61,FOS,HMOX1,LEP,POSTN	Muscle
PD98059		chemical - kinase inhibitor		1.464	0.0024	ANXA1,CTGF,FOS,HMOX1,ITGA2B,LEP,MYH4,POSTN,WISP2	Muscle
Vegf		group		1.48	0.00156	ANGPTL4,CDC14A,CRABP1,CYR61,HMOX1,OXTR,PIM2,PLK1	Muscle
miR-135a-5p (and other miRNAs w/seed AUGGCUU)		mature microrna		1.51	0.0485	ATP1B1,CAMK1G,CSMD1,ENAH,FAM81A,PIM2,SLC24A2,SLC5A7	Muscle
miR-16-5p (and other miRNAs w/seed AGCAGCA)		mature microrna		1.536	0.000264	ACACA,ARPP21,CDC14A,CHAC1,CSMD1,ENAH,FAM65B,FAM81A,HMOX1,HSPA1A/HSPA1B,WISP1	Muscle
miR-141-3p (and other miRNAs w/seed AACACUG)		mature microrna		1.671	0.0268	ATP1B1,ATP2A2,CDC14A,DEK,ENAH,MYH10,RHOBTB1,SCUBE2,SPRY4	Muscle
miR-874-3p (miRNAs w/seed UGCCCUG)		mature microrna		1.698	0.0201	HOMER2,HSPB7,LEP,POLDIP2,RAB11FIP5,RHOBTB1	Muscle
streptozocin		chemical drug		1.709	0.000124	ACACA,ATP1B1,CTGF,FOS,HMOX1,LEP,LMNB1	Muscle
miR-4481 (and other miRNAs w/seed GAGUGGG)		mature microrna		1.709	0.000611	CACNA1G,PDK3,PITX1,SCN3B,TNFRSF12A,TTC9	Muscle
NOS2		enzyme		1.709	6.77e-05	ATP2A2,HMOX1,LEP,MYL2,MYL3,TNFSF10,TNNC1	Muscle
simvastatin		chemical drug		1.72	0.000106	ANXA1,CACNA1G,CTGF,CYR61,FOS,HMOX1,MYH10	Muscle
miR-342-5p (and other miRNAs w/seed GGGGUGC)		mature microrna		1.732	0.0199	C17orf96,ENAH,MARC1,SPRY4,TTC9,XIRP1	Muscle
miR-488-3p (miRNAs w/seed UGAAAGG)		mature microrna		1.741	0.0212	ABRA,CSMD1,CYBRD1,ENAH,LGI1,NPR3	Muscle
miR-214-3p (and other miRNAs w/seed CAGCAGG)		mature microrna		1.752	0.0293	ATP2A2,CHAC1,CYBRD1,DEK,ENAH,FAM65B,KLK10,MTM1,WISP1	Muscle
wortmannin		chemical - kinase inhibitor		1.867	7e-05	ACACA,CTGF,FOS,HMOX1,LEP,POSTN,TNFSF10	Muscle
miR-543-3p (and other miRNAs w/seed AACAUUC)		mature microrna		1.941	0.0452	ATP1B1,CYR61,DGAT2,ENAH,ERLIN1,FOS,MYH10,TRABD2B	Muscle
miR-3175 (miRNAs w/seed GGGGAGA)		mature microrna		1.941	0.0202	CYBRD1,KLK10,POLDIP2,RBP4,SCN3B,TTC9,UCHL1	Muscle
miR-4290 (miRNAs w/seed GCCCUCC)		mature microrna		1.941	0.0187	ACACA,AGPAT2,CYR61,LEP,SIGLEC1,TECRL,TRABD2B	Muscle
miR-182-5p (and other miRNAs w/seed UUGGCAA)		mature microrna		1.95	0.0485	ERLIN1,FAM81A,IGSF10,KIAA0513,LGI1,RAB11FIP5,RCC2,RHOBTB1,SLC24A2,SPRY4,TRABD2B	Muscle
losartan potassium		chemical drug		1.953	0.00264	ATP2A2,CTGF,FOS,POSTN	Muscle
miR-323-5p (and other miRNAs w/seed GGUGGUC)		mature microrna		1.98	0.00435	MYH10,RAB11FIP5,RHOBTB1,SPRY4	Muscle
valproic acid		chemical drug		1.981	0.0449	ACACA,CYR61,HMOX1,LEP,TNFSF10	Muscle
miR-4691-5p (and other miRNAs w/seed UCCUCCA)		mature microrna		1.982	0.0397	ARPP21,DGAT2,ENAH,RAB11FIP5	Muscle
SOX2		transcription regulator	Activated	2	0.0343	CTGF,FOS,WISP1,WISP2	Muscle
SFTPA1		transporter	Activated	2	0.000673	ANGPTL4,CTGF,CYR61,FOS	Muscle
U0126		chemical - kinase inhibitor	Activated	2.099	0.000864	ANGPTL4,CTGF,FOS,HMOX1,LEP,PLIN1,POSTN,WISP1,WISP2	Muscle
docosahexaenoic acid		chemical drug	Activated	2.165	0.00059	ACACA,CTGF,FOS,HMOX1,LEP	Muscle
beta-carotene		chemical - endogenous mammalian	Activated	2.236	1.54e-06	DGAT2,HSPA1A/HSPA1B,MARC1,NPR3,RBP4	Muscle
sirolimus		chemical drug	Activated	2.364	0.00166	ACACA,ASS1,FOS,HMOX1,LDHB,LEP,PLIN1,POSTN	Muscle
miR-27a-3p (and other miRNAs w/seed UCACAGU)		mature microrna	Activated	2.478	0.00295	AMPD3,C17orf96,ENAH,FAM65B,FAM73B,FAM81A,KIAA0513,LEP,MARC1,MYH10,WISP1	Muscle
miR-9-5p (and other miRNAs w/seed CUUUGGU)		mature microrna	Activated	2.915	0.0341	ARPP21,ATP1B1,ENAH,ESRRB,FAM73B,FAM81A,LEP,PDK3,RHOBTB1,SCUBE2,TRABD2B	Muscle
miR-29b-3p (and other miRNAs w/seed AGCACCA)		mature microrna	Activated	2.98	0.000347	ACACA,ATP1B1,CILP2,ENAH,FAM65B,FAM73B,FOS,LEP,OXTR,PRRT4,WISP1	Muscle
