# Supplementary material for: An integrative analysis of tissue-specific transcriptomic and metabolomic responses to short-term dietary methionine restriction in mice
Source: PLoS One. 2017 May 16;12(5):e0177513. doi: 10.1371/journal.pone.0177513 (PMC5433721; doi:10.1371/journal.pone.0177513)
Supplement: S4 Table — Column 1, biochemical name of metabolite; column 2, ratio of metabolite expression levels in MR vs Control samples; column 3, nominal significance of differential expression; column 4, adjusted p-values; column 5, biochemical pathway; column 6, tissue examined. (XLS) [file pone.0177513.s005.xls]

## Sheet: Supp Table 4_metabolomics
Biochemical Name	Ratio_WT_MRvsCon	p-value	q-value	Sub Pathway	Tissue
2-aminobutyrate	2.92	1.275e-05	0.0012	Methionine, Cysteine, SAM and Taurine Metabolism	iwat
myo-inositol	1.83	9.3659e-05	0.0044	Inositol Metabolism	iwat
scyllo-inositol	2	0.0002	0.0068	Inositol Metabolism	iwat
beta-hydroxyisovaleroylcarnitine	2.33	0.0003	0.0068	Leucine, Isoleucine and Valine Metabolism	iwat
carnitine	1.72	0.0007	0.0074	Carnitine Metabolism	iwat
N-acetylglutamate	1.89	0.0007	0.0074	Glutamate Metabolism	iwat
3-hydroxybutyrate (BHBA)	2.45	0.0008	0.0074	Ketone Bodies	iwat
oleate (18:1n9)	2.29	0.0006	0.0074	Long Chain Fatty Acid	iwat
1-oleoylglycerol (1-monoolein)	6.7	0.0005	0.0074	Monoacylglycerol	iwat
cholesterol	1.73	0.0005	0.0074	Sterol	iwat
arachidate (20:0)	3.02	0.001	0.0078	Long Chain Fatty Acid	iwat
linoleate (18:2n6)	1.64	0.001	0.0078	Polyunsaturated Fatty Acid (n3 and n6)	iwat
hydroxybutyrylcarnitine*	2.03	0.0016	0.0089	Fatty Acid Metabolism(Acyl Carnitine)	iwat
9,10-DiHOME	1.92	0.0019	0.0089	Fatty Acid, Dihydroxy	iwat
glycine	2.04	0.0018	0.0089	Glycine, Serine and Threonine Metabolism	iwat
10-nonadecenoate (19:1n9)	2.24	0.0018	0.0089	Long Chain Fatty Acid	iwat
stearate (18:0)	1.79	0.002	0.0089	Long Chain Fatty Acid	iwat
1-stearoylglycerol (1-monostearin)	2.92	0.0016	0.0089	Monoacylglycerol	iwat
dihomo-linoleate (20:2n6)	2.13	0.0014	0.0089	Polyunsaturated Fatty Acid (n3 and n6)	iwat
linolenate [alpha or gamma; (18:3n3 or 6)]	1.58	0.0015	0.0089	Polyunsaturated Fatty Acid (n3 and n6)	iwat
inosine	1.81	0.002	0.0089	Purine Metabolism, (Hypo)Xanthine/Inosine containing	iwat
stearoyl sphingomyelin	2.12	0.0021	0.0091	Sphingolipid Metabolism	iwat
glucose-6-phosphate (G6P)	2	0.0027	0.0105	Glycolysis, Gluconeogenesis, and Pyruvate Metabolism	iwat
myristate (14:0)	1.99	0.0026	0.0105	Long Chain Fatty Acid	iwat
tagatose	2.6	0.0033	0.0123	Fructose, Mannose and Galactose Metabolism	iwat
nonadecanoate (19:0)	1.88	0.0034	0.0124	Long Chain Fatty Acid	iwat
glycerol	1.95	0.0037	0.0126	Glycerolipid Metabolism	iwat
eicosenoate (20:1n9 or 11)	2.05	0.0038	0.0126	Long Chain Fatty Acid	iwat
citrulline	1.43	0.0039	0.0126	Urea cycle; Arginine and Proline Metabolism	iwat
malonylcarnitine	2.53	0.0041	0.0129	Fatty Acid Synthesis	iwat
docosadienoate (22:2n6)	2.17	0.0043	0.013	Polyunsaturated Fatty Acid (n3 and n6)	iwat
deoxycarnitine	1.54	0.0048	0.0132	Carnitine Metabolism	iwat
2-hydroxyglutarate	1.89	0.0052	0.0132	Fatty Acid, Dicarboxylate	iwat
mannose-6-phosphate	1.88	0.0049	0.0132	Fructose, Mannose and Galactose Metabolism	iwat
palmitate (16:0)	1.49	0.0045	0.0132	Long Chain Fatty Acid	iwat
margarate (17:0)	1.61	0.0052	0.0132	Long Chain Fatty Acid	iwat
laurate (12:0)	1.66	0.0052	0.0132	Medium Chain Fatty Acid	iwat
caprate (10:0)	1.74	0.0055	0.0134	Medium Chain Fatty Acid	iwat
17-methylstearate	2.18	0.0057	0.0136	Fatty Acid, Branched	iwat
lactate	1.9	0.0059	0.0138	Glycolysis, Gluconeogenesis, and Pyruvate Metabolism	iwat
gamma-glutamylleucine	1.54	0.0069	0.0142	Gamma-glutamyl Amino Acid	iwat
glutamine	1.34	0.0072	0.0142	Glutamate Metabolism	iwat
fructose-6-phosphate	2.28	0.0071	0.0142	Glycolysis, Gluconeogenesis, and Pyruvate Metabolism	iwat
10-heptadecenoate (17:1n7)	1.57	0.0067	0.0142	Long Chain Fatty Acid	iwat
1-oleoylglycerophosphoglycerol*	2.38	0.007	0.0142	Lysolipid	iwat
1-palmitoylglycerol (1-monopalmitin)	2.66	0.0071	0.0142	Monoacylglycerol	iwat
nicotinamide	2.03	0.0071	0.0142	Nicotinate and Nicotinamide Metabolism	iwat
cytidine 5'-diphosphocholine	1.55	0.0074	0.0144	Phospholipid Metabolism	iwat
13-HODE + 9-HODE	1.8	0.0076	0.0145	Fatty Acid, Monohydroxy	iwat
inositol 1-phosphate (I1P)	2.09	0.008	0.0149	Inositol Metabolism	iwat
15-methylpalmitate (isobar with 2-methylpalmitate)	1.48	0.0088	0.0161	Fatty Acid, Branched	iwat
erucate (22:1n9)	2.21	0.0091	0.0163	Long Chain Fatty Acid	iwat
succinylcarnitine	2.62	0.0099	0.0173	TCA Cycle	iwat
phosphate	1.59	0.0103	0.0177	Oxidative Phosphorylation	iwat
serine	1.74	0.0105	0.0178	Glycine, Serine and Threonine Metabolism	iwat
glycylleucine	2.76	0.013	0.0214	Dipeptide	iwat
malate	2.02	0.0131	0.0214	TCA Cycle	iwat
N-acetylglycine	1.75	0.0138	0.0217	Glycine, Serine and Threonine Metabolism	iwat
S-adenosylhomocysteine (SAH)	1.82	0.0135	0.0217	Methionine, Cysteine, SAM and Taurine Metabolism	iwat
thymidine	1.61	0.014	0.0217	Pyrimidine Metabolism, Thymine containing	iwat
flavin adenine dinucleotide (FAD)	2.38	0.0144	0.022	Riboflavin Metabolism	iwat
hypoxanthine	1.52	0.016	0.024	Purine Metabolism, (Hypo)Xanthine/Inosine containing	iwat
1-arachidonoylglycerophosphoinositol*	1.99	0.0166	0.0245	Lysolipid	iwat
beta-alanine	1.83	0.0168	0.0245	Pyrimidine Metabolism, Uracil containing	iwat
isobutyrylcarnitine	1.68	0.0176	0.0253	Leucine, Isoleucine and Valine Metabolism	iwat
N-acetylthreonine	1.32	0.0193	0.0266	Glycine, Serine and Threonine Metabolism	iwat
myristoleate (14:1n5)	1.73	0.0193	0.0266	Long Chain Fatty Acid	iwat
cis-vaccenate (18:1n7)	1.67	0.0194	0.0266	Long Chain Fatty Acid	iwat
3-(4-hydroxyphenyl)lactate	1.49	0.0211	0.0286	Phenylalanine and Tyrosine Metabolism	iwat
adenosine 3'-monophosphate (3'-AMP)	2.67	0.023	0.0306	Purine Metabolism, Adenine containing	iwat
gamma-aminobutyrate (GABA)	1.95	0.0243	0.0319	Glutamate Metabolism	iwat
glycolate (hydroxyacetate)	1.61	0.0253	0.0322	Chemical	iwat
glycerol 2-phosphate	2.87	0.0256	0.0322	Chemical	iwat
1-linoleoylglycerophosphoethanolamine*	1.82	0.0252	0.0322	Lysolipid	iwat
glutathione, oxidized (GSSG)	1.47	0.028	0.033	Glutathione Metabolism	iwat
2-methylbutyrylcarnitine (C5)	1.63	0.0273	0.033	Leucine, Isoleucine and Valine Metabolism	iwat
phenol sulfate	0.53	0.0275	0.033	Phenylalanine and Tyrosine Metabolism	iwat
allantoin	1.81	0.027	0.033	Purine Metabolism, (Hypo)Xanthine/Inosine containing	iwat
cytidine 5'-monophosphate (5'-CMP)	1.64	0.0279	0.033	Pyrimidine Metabolism, Cytidine containing	iwat
1,5-anhydroglucitol (1,5-AG)	1.7	0.0297	0.0347	Glycolysis, Gluconeogenesis, and Pyruvate Metabolism	iwat
stachydrine	2.29	0.0307	0.0353	Food Component/Plant	iwat
threonine	1.33	0.0312	0.0355	Glycine, Serine and Threonine Metabolism	iwat
3-ureidopropionate	1.85	0.032	0.0359	Pyrimidine Metabolism, Uracil containing	iwat
palmitoleate (16:1n7)	1.43	0.0333	0.0369	Long Chain Fatty Acid	iwat
glycerol 3-phosphate (G3P)	1.66	0.0358	0.0392	Glycerolipid Metabolism	iwat
1-stearoylglycerophosphoethanolamine	2.46	0.0378	0.041	Lysolipid	iwat
1-stearoylglycerophosphoinositol	1.89	0.0384	0.0411	Lysolipid	iwat
xanthine	1.28	0.0421	0.0446	Purine Metabolism, (Hypo)Xanthine/Inosine containing	iwat
4-hydroxybutyrate (GHB)	1.54	0.0433	0.0452	Fatty Acid, Monohydroxy	iwat
adenosine-5'-diphosphoglucose	2.16	0.0436	0.0452	Pentose Metabolism	iwat
pentadecanoate (15:0)	1.93	0.0463	0.0465	Long Chain Fatty Acid	iwat
phenylalanine	1.41	0.0469	0.0465	Phenylalanine and Tyrosine Metabolism	iwat
riboflavin (Vitamin B2)	1.55	0.0456	0.0465	Riboflavin Metabolism	iwat
palmitoyl sphingomyelin	1.41	0.0467	0.0465	Sphingolipid Metabolism	iwat
pseudouridine	1.32	0.053	0.052	Pyrimidine Metabolism, Uracil containing	iwat
ascorbate (Vitamin C)	13.93	0.0597	0.0566	Ascorbate and Aldarate Metabolism	iwat
1-eicosatrienoylglycerophosphocholine (20:3)*	0.63	0.0588	0.0566	Lysolipid	iwat
2-linoleoylglycerophosphoethanolamine*	1.78	0.0601	0.0566	Lysolipid	iwat
spermidine	1.39	0.06	0.0566	Polyamine Metabolism	iwat
arachidonate (20:4n6)	1.51	0.061	0.0568	Polyunsaturated Fatty Acid (n3 and n6)	iwat
N-glycolylneuraminate	2.32	0.0621	0.0573	Food Component/Plant	iwat
UDP-glucuronate	2.08	0.0644	0.0589	Nucleotide Sugar	iwat
creatine	1.5	0.0678	0.0609	Creatine Metabolism	iwat
2-oleoylglycerophosphoethanolamine*	1.48	0.0679	0.0609	Lysolipid	iwat
1-oleoylglycerophosphoethanolamine	1.89	0.071	0.063	Lysolipid	iwat
2-aminoadipate	1.59	0.0741	0.065	Lysine Metabolism	iwat
cysteine	1.48	0.0753	0.065	Methionine, Cysteine, SAM and Taurine Metabolism	iwat
7-alpha-hydroxycholesterol	2.15	0.0748	0.065	Sterol	iwat
adenosine 3',5'-diphosphate	1.86	0.0796	0.0681	Purine Metabolism, Adenine containing	iwat
N-acetylalanine	1.41	0.086	0.0723	Alanine and Aspartate Metabolism	iwat
erythronate*	1.82	0.0859	0.0723	Aminosugar Metabolism	iwat
Isobar: betaine aldehyde, N-methyldiethanolamine	1.66	0.0886	0.0734	Glycine, Serine and Threonine Metabolism	iwat
valine	1.33	0.0895	0.0734	Leucine, Isoleucine and Valine Metabolism	iwat
tyrosine	1.34	0.0897	0.0734	Phenylalanine and Tyrosine Metabolism	iwat
uracil	1.61	0.091	0.0738	Pyrimidine Metabolism, Uracil containing	iwat
docosahexaenoate (DHA; 22:6n3)	1.42	0.0941	0.0756	Polyunsaturated Fatty Acid (n3 and n6)	iwat
5-oxoproline	1.24	0.0962	0.0767	Glutathione Metabolism	iwat
alanine	1.4	0.0978	0.0773	Alanine and Aspartate Metabolism	iwat
docosapentaenoate (n6 DPA; 22:5n6)	1.44	0.0992	0.0777	Polyunsaturated Fatty Acid (n3 and n6)	iwat
1-oleoylglycerophosphoinositol*	1.47	0.1023	0.0795	Lysolipid	iwat
1-stearoylglycerophosphoserine*	1.34	0.1056	0.0814	Lysolipid	iwat
ergothioneine	1.49	0.1132	0.0849	Food Component/Plant	iwat
cysteine-glutathione disulfide	1.36	0.1145	0.0849	Glutathione Metabolism	iwat
isoleucine	1.31	0.1144	0.0849	Leucine, Isoleucine and Valine Metabolism	iwat
methylphosphate	1.6	0.1146	0.0849	Purine and Pyrimidine Metabolism	iwat
guanosine	1.42	0.1147	0.0849	Purine Metabolism, Guanine containing	iwat
2-palmitoylglycerophosphoethanolamine*	1.67	0.1157	0.085	Lysolipid	iwat
2-stearoylglycerophosphoinositol*	1.85	0.1198	0.087	Lysolipid	iwat
sedoheptulose-7-phosphate	1.46	0.1205	0.087	Pentose Phosphate Pathway	iwat
proline	1.29	0.1214	0.087	Urea cycle; Arginine and Proline Metabolism	iwat
glutathione, reduced (GSH)	2.41	0.1265	0.0871	Glutathione Metabolism	iwat
leucine	1.38	0.1251	0.0871	Leucine, Isoleucine and Valine Metabolism	iwat
glutarate (pentanedioate)	0.6	0.1227	0.0871	Lysine Metabolism	iwat
methionine	1.22	0.1247	0.0871	Methionine, Cysteine, SAM and Taurine Metabolism	iwat
taurine	0.93	0.1266	0.0871	Methionine, Cysteine, SAM and Taurine Metabolism	iwat
ethanolamine	1.57	0.127	0.0871	Phospholipid Metabolism	iwat
1-palmitoylglycerophosphoethanolamine	1.72	0.1286	0.0875	Lysolipid	iwat
azelate (nonanedioate)	1.54	0.1361	0.0897	Fatty Acid, Dicarboxylate	iwat
N-acetyl-aspartyl-glutamate (NAAG)	1.44	0.1366	0.0897	Glutamate Metabolism	iwat
1-stearoylplasmenylethanolamine*	1.9	0.1327	0.0897	Lysolipid	iwat
adenosine 5'-monophosphate (AMP)	2.89	0.1345	0.0897	Purine Metabolism, Adenine containing	iwat
uridine	1.1	0.135	0.0897	Pyrimidine Metabolism, Uracil containing	iwat
anserine	3.54	0.1399	0.0912	Dipeptide Derivative	iwat
xanthosine	1.35	0.1414	0.0915	Purine Metabolism, (Hypo)Xanthine/Inosine containing	iwat
adenine	1.38	0.1432	0.0921	Purine Metabolism, Adenine containing	iwat
1-palmitoylglycerophosphocholine (16:0)	0.68	0.1456	0.093	Lysolipid	iwat
1-arachidonoylglycerophosphoethanolamine*	1.53	0.1516	0.0962	Lysolipid	iwat
propionylcarnitine	0.83	0.1551	0.0973	Fatty Acid Metabolism (also BCAA Metabolism)	iwat
mannose	1.19	0.1555	0.0973	Fructose, Mannose and Galactose Metabolism	iwat
lysine	1.15	0.1588	0.0987	Lysine Metabolism	iwat
N-acetylmethionine	1.5	0.1621	0.0988	Methionine, Cysteine, SAM and Taurine Metabolism	iwat
alpha-muricholate	0.31	0.1601	0.0988	Primary Bile Acid Metabolism	iwat
adenosine	1.59	0.1614	0.0988	Purine Metabolism, Adenine containing	iwat
UDP-glucose (isobar with UDP-galactose)	1.23	0.168	0.1017	Nucleotide Sugar	iwat
isovalerylcarnitine	1.41	0.1702	0.1024	Leucine, Isoleucine and Valine Metabolism	iwat
adrenate (22:4n6)	1.19	0.1745	0.1041	Polyunsaturated Fatty Acid (n3 and n6)	iwat
dihomo-linolenate (20:3n3 or n6)	1.25	0.1775	0.1041	Polyunsaturated Fatty Acid (n3 and n6)	iwat
urate	1.24	0.177	0.1041	Purine Metabolism, (Hypo)Xanthine/Inosine containing	iwat
taurohyodeoxycholic acid	4.98	0.1765	0.1041	Secondary Bile Acid Metabolism	iwat
12-HETE	1.33	0.1839	0.1072	Eicosanoid	iwat
3-phosphoglycerate	2.05	0.1914	0.1108	Glycolysis, Gluconeogenesis, and Pyruvate Metabolism	iwat
cholate	0.4	0.1966	0.1131	Primary Bile Acid Metabolism	iwat
tryptophan	1.22	0.2012	0.1151	Tryptophan Metabolism	iwat
5-methylthioadenosine (MTA)	1.41	0.2054	0.1163	Polyamine Metabolism	iwat
beta-muricholate	0.53	0.2059	0.1163	Primary Bile Acid Metabolism	iwat
Isobar: fructose 1,6-diphosphate, glucose 1,6-diphosphate, myo-inositol 1,4 or 1,3-diphosphate	1.42	0.2126	0.1187	Glycolysis, Gluconeogenesis, and Pyruvate Metabolism	iwat
phosphopantetheine	1.86	0.2114	0.1187	Pantothenate and CoA Metabolism	iwat
pelargonate (9:0)	1.13	0.2311	0.1283	Medium Chain Fatty Acid	iwat
pipecolate	1.2	0.2426	0.1339	Lysine Metabolism	iwat
ophthalmate	1.46	0.2456	0.1347	Glutathione Metabolism	iwat
glycylisoleucine	1.4	0.2482	0.1353	Dipeptide	iwat
fumarate	2.05	0.2498	0.1354	TCA Cycle	iwat
ornithine	1.69	0.2689	0.1449	Urea cycle; Arginine and Proline Metabolism	iwat
glutamate	1.22	0.2724	0.146	Glutamate Metabolism	iwat
hypotaurine	0.58	0.2742	0.1461	Methionine, Cysteine, SAM and Taurine Metabolism	iwat
2-arachidonoylglycerophosphoethanolamine*	0.8	0.2772	0.1468	Lysolipid	iwat
carnosine	2.23	0.2997	0.1561	Dipeptide Derivative	iwat
maltose	2.02	0.2991	0.1561	Glycogen Metabolism	iwat
1-oleoylplasmenylethanolamine*	1.61	0.2979	0.1561	Lysolipid	iwat
1-palmitoylplasmenylethanolamine*	1.42	0.3064	0.1581	Lysolipid	iwat
cytidine	1.15	0.3068	0.1581	Pyrimidine Metabolism, Cytidine containing	iwat
hexanoylglycine	1.42	0.317	0.1595	Fatty Acid Metabolism(Acyl Glycine)	iwat
1-linoleoylglycerophosphocholine (18:2n6)	0.87	0.3183	0.1595	Lysolipid	iwat
Isobar: UDP-acetylglucosamine, UDP-acetylgalactosamine	1.12	0.3179	0.1595	Nucleotide Sugar	iwat
flavin mononucleotide (FMN)	1.17	0.3165	0.1595	Riboflavin Metabolism	iwat
alpha-tocopherol	2.22	0.3144	0.1595	Tocopherol Metabolism	iwat
1-oleoylglycerophosphocholine (18:1)	0.76	0.3244	0.161	Lysolipid	iwat
ribitol	1.66	0.3259	0.161	Pentose Metabolism	iwat
C-glycosyltryptophan*	1.13	0.3263	0.161	Tryptophan Metabolism	iwat
glycerophosphorylcholine (GPC)	1.11	0.3345	0.1642	Phospholipid Metabolism	iwat
aspartate	1.44	0.3428	0.1664	Alanine and Aspartate Metabolism	iwat
histidine	1.11	0.3499	0.1664	Histidine Metabolism	iwat
1-stearoylglycerophosphocholine (18:0)	0.97	0.3485	0.1664	Lysolipid	iwat
adenosine 2'-monophosphate (2'-AMP)	1.29	0.3444	0.1664	Purine Metabolism, Adenine containing	iwat
citrate	2.14	0.3478	0.1664	TCA Cycle	iwat
trans-4-hydroxyproline	1.17	0.345	0.1664	Urea cycle; Arginine and Proline Metabolism	iwat
histamine	1.14	0.3714	0.1758	Histidine Metabolism	iwat
1-palmitoleoylglycerophosphocholine (16:1)*	0.78	0.3763	0.1772	Lysolipid	iwat
N-acetylglucosamine 6-phosphate	0.82	0.4021	0.1884	Aminosugar Metabolism	iwat
phenylacetylglycine	1.21	0.4143	0.1907	Phenylalanine and Tyrosine Metabolism	iwat
choline phosphate	1.1	0.4119	0.1907	Phospholipid Metabolism	iwat
glycerophosphoethanolamine	1.11	0.4119	0.1907	Phospholipid Metabolism	iwat
eicosapentaenoate (EPA; 20:5n3)	0.92	0.4152	0.1907	Polyunsaturated Fatty Acid (n3 and n6)	iwat
2-docosahexaenoylglycerophosphoethanolamine*	0.91	0.4224	0.1931	Lysolipid	iwat
2-palmitoylglycerophosphocholine*	0.89	0.4311	0.1951	Lysolipid	iwat
taurochenodeoxycholate	2.93	0.429	0.1951	Primary Bile Acid Metabolism	iwat
sebacate (decanedioate)	1.31	0.4378	0.1972	Fatty Acid, Dicarboxylate	iwat
1-docosahexaenoylglycerophosphoethanolamine*	1.35	0.4449	0.1994	Lysolipid	iwat
urea	1.58	0.4535	0.2023	Urea cycle; Arginine and Proline Metabolism	iwat
5-aminovalerate	1.34	0.4719	0.2095	Lysine Metabolism	iwat
2-linoleoylglycerophosphocholine*	1.23	0.4774	0.21	Lysolipid	iwat
uridine monophosphate (5' or 3')	1.25	0.476	0.21	Pyrimidine Metabolism, Uracil containing	iwat
fructose	1.22	0.4873	0.2133	Fructose, Mannose and Galactose Metabolism	iwat
2-oleoylglycerophosphocholine*	0.83	0.4958	0.216	Lysolipid	iwat
ribose	0.79	0.5	0.2168	Pentose Metabolism	iwat
1-arachidonoylglycerophosphocholine (20:4n6)*	0.78	0.5027	0.217	Lysolipid	iwat
1-palmitoleoylglycerophosphoethanolamine*	1.34	0.5171	0.2222	Lysolipid	iwat
glucose	1.15	0.5297	0.2255	Glycolysis, Gluconeogenesis, and Pyruvate Metabolism	iwat
choline	1.08	0.5273	0.2255	Phospholipid Metabolism	iwat
2-aminooctanoate	1.07	0.5556	0.2355	Fatty Acid, Amino	iwat
asparagine	1.07	0.5627	0.2374	Alanine and Aspartate Metabolism	iwat
Isobar: pentulose 5-phosphates	1.09	0.6368	0.2675	Pentose Phosphate Pathway	iwat
sorbitol	1.15	0.6489	0.2689	Fructose, Mannose and Galactose Metabolism	iwat
taurocholate	1.21	0.6469	0.2689	Primary Bile Acid Metabolism	iwat
succinate	1	0.6478	0.2689	TCA Cycle	iwat
dimethylarginine (SDMA + ADMA)	1.08	0.6581	0.2715	Urea cycle; Arginine and Proline Metabolism	iwat
1-palmitoylglycerophosphoinositol*	1.11	0.6755	0.2772	Lysolipid	iwat
pyrophosphate (PPi)	0.89	0.6778	0.2772	Oxidative Phosphorylation	iwat
phosphoethanolamine	1.05	0.7103	0.2892	Phospholipid Metabolism	iwat
glycerate	1.25	0.7143	0.2896	Glycolysis, Gluconeogenesis, and Pyruvate Metabolism	iwat
acetylcarnitine	0.94	0.7224	0.2903	Fatty Acid Metabolism(Acyl Carnitine)	iwat
2-arachidonoylglycerophosphocholine*	0.89	0.7221	0.2903	Lysolipid	iwat
xylonate	1.72	0.7254	0.2903	Pentose Metabolism	iwat
tauro(alpha + beta)muricholate	2.45	0.7612	0.3033	Primary Bile Acid Metabolism	iwat
3-dehydrocarnitine*	1.17	0.7672	0.3044	Carnitine Metabolism	iwat
2-docosapentaenoylglycerophosphoethanolamine*	0.9	0.7742	0.3057	Lysolipid	iwat
pantothenate	0.97	0.7781	0.3057	Pantothenate and CoA Metabolism	iwat
sphingosine	1.01	0.7804	0.3057	Sphingolipid Metabolism	iwat
guanosine 5'- monophosphate (5'-GMP)	1.27	0.8109	0.3164	Purine Metabolism, Guanine containing	iwat
inosine 5'-monophosphate (IMP)	1.04	0.8155	0.3168	Purine Metabolism, (Hypo)Xanthine/Inosine containing	iwat
N-palmitoyl-D-erythro-sphingosine	1.04	0.8272	0.32	Sphingolipid Metabolism	iwat
p-cresol sulfate	1.1	0.8543	0.3278	Phenylalanine and Tyrosine Metabolism	iwat
docosapentaenoate (n3 DPA; 22:5n3)	1.03	0.8537	0.3278	Polyunsaturated Fatty Acid (n3 and n6)	iwat
trans-urocanate	1	0.8696	0.3309	Histidine Metabolism	iwat
2-stearoylglycerophosphocholine*	0.96	0.8691	0.3309	Lysolipid	iwat
7-beta-hydroxycholesterol	1.08	0.8755	0.3318	Sterol	iwat
taurodeoxycholate	2.92	0.8796	0.332	Secondary Bile Acid Metabolism	iwat
tauroursodeoxycholate	1.47	0.8874	0.3336	Secondary Bile Acid Metabolism	iwat
hexadecanedioate	1	0.9027	0.3374	Fatty Acid, Dicarboxylate	iwat
3-indoxyl sulfate	0.96	0.9046	0.3374	Tryptophan Metabolism	iwat
arginine	1.01	0.9254	0.3438	Urea cycle; Arginine and Proline Metabolism	iwat
palmitoyl ethanolamide	1.09	0.9715	0.3595	Endocannabinoid	iwat
corticosterone	1.01	0.9817	0.3618	Steroid	iwat
2-palmitoleoylglycerophosphocholine*	0.99	0.9866	0.3622	Lysolipid	iwat
4-methyl-2-oxopentanoate	1	1	0.3628	Leucine, Isoleucine and Valine Metabolism	iwat
undecanoate (11:0)	1.03	0.997	0.3628	Medium Chain Fatty Acid	iwat
2-hydroxybutyrate (AHB)	1	1	0.3628	Methionine, Cysteine, SAM and Taurine Metabolism	iwat
gamma-glutamylleucine	7.03	1.0961e-08	2.6206e-06	Gamma-glutamyl Amino Acid	liver
ophthalmate	16.25	1.4714e-07	1.1727e-05	Glutathione Metabolism	liver
taurine	0.11	1.4701e-07	1.1727e-05	Methionine, Cysteine, SAM and Taurine Metabolism	liver
2-aminobutyrate	4.87	7.9724e-07	4.7652e-05	Methionine, Cysteine, SAM and Taurine Metabolism	liver
gamma-glutamylvaline	7.37	1.3586e-06	6.4964e-05	Gamma-glutamyl Amino Acid	liver
arginine	4.73	2.1779e-06	8.6783e-05	Urea cycle; Arginine and Proline Metabolism	liver
gamma-glutamylglycine	13.1	1.1701e-05	0.0004	Gamma-glutamyl Amino Acid	liver
5-methyltetrahydrofolate (5MeTHF)	2.86	2.7441e-05	0.0006	Folate Metabolism	liver
gamma-glutamylisoleucine*	4.24	2.1343e-05	0.0006	Gamma-glutamyl Amino Acid	liver
glutarylcarnitine (C5)	2.71	2.3931e-05	0.0006	Lysine Metabolism	liver
phosphoethanolamine	2.8	2.8012e-05	0.0006	Phospholipid Metabolism	liver
N-oleoyltaurine	0.19	3.9961e-05	0.0007	Endocannabinoid	liver
gamma-glutamylthreonine*	6.79	3.6657e-05	0.0007	Gamma-glutamyl Amino Acid	liver
glycocholate	15.84	3.2637e-05	0.0007	Primary Bile Acid Metabolism	liver
cysteine	2.39	5.4536e-05	0.0009	Methionine, Cysteine, SAM and Taurine Metabolism	liver
5-oxoproline	2.21	7.5151e-05	0.0011	Glutathione Metabolism	liver
hydroxybutyrylcarnitine*	2.43	0.0001	0.0018	Fatty Acid Metabolism(Acyl Carnitine)	liver
hypotaurine	0.34	0.0001	0.0019	Methionine, Cysteine, SAM and Taurine Metabolism	liver
serine	1.79	0.0002	0.002	Glycine, Serine and Threonine Metabolism	liver
glycine	1.69	0.0002	0.0021	Glycine, Serine and Threonine Metabolism	liver
threonine	1.46	0.0002	0.0022	Glycine, Serine and Threonine Metabolism	liver
tyrosine	1.44	0.0002	0.0026	Phenylalanine and Tyrosine Metabolism	liver
N-acetylglucosamine 6-phosphate	0.59	0.0003	0.0027	Aminosugar Metabolism	liver
valine	1.41	0.0003	0.0027	Leucine, Isoleucine and Valine Metabolism	liver
glycodeoxycholate	4.7	0.0003	0.0027	Secondary Bile Acid Metabolism	liver
tigloylglycine	2.35	0.0004	0.0039	Leucine, Isoleucine and Valine Metabolism	liver
proline	1.36	0.0006	0.0057	Urea cycle; Arginine and Proline Metabolism	liver
propionylcarnitine	3.52	0.0012	0.0094	Fatty Acid Metabolism (also BCAA Metabolism)	liver
methylphosphate	1.95	0.0012	0.0094	Purine and Pyrimidine Metabolism	liver
pyridoxate	1.8	0.0012	0.0094	Vitamin B6 Metabolism	liver
lysine	1.3	0.0013	0.0101	Lysine Metabolism	liver
glycylglycine	1.73	0.0015	0.0109	Dipeptide	liver
cholate	8.04	0.0016	0.0115	Primary Bile Acid Metabolism	liver
2-aminoadipate	2.89	0.0017	0.0117	Lysine Metabolism	liver
N-palmitoyltaurine	0.31	0.0023	0.0154	Endocannabinoid	liver
cysteine-glutathione disulfide	3.01	0.0023	0.0154	Glutathione Metabolism	liver
cholesterol	1.53	0.0025	0.0164	Sterol	liver
3-methylglutarylcarnitine (C6)	2.25	0.0026	0.0165	Leucine, Isoleucine and Valine Metabolism	liver
glutathione, reduced (GSH)	0.26	0.003	0.0181	Glutathione Metabolism	liver
homocysteine	5.53	0.0031	0.0181	Methionine, Cysteine, SAM and Taurine Metabolism	liver
inosine	0.61	0.0031	0.0181	Purine Metabolism, (Hypo)Xanthine/Inosine containing	liver
palmitoleate (16:1n7)	0.48	0.0032	0.0184	Long Chain Fatty Acid	liver
Isobar: UDP-acetylglucosamine, UDP-acetylgalactosamine	1.54	0.0034	0.0189	Nucleotide Sugar	liver
leucine	1.4	0.0041	0.0216	Leucine, Isoleucine and Valine Metabolism	liver
isoleucine	1.34	0.004	0.0216	Leucine, Isoleucine and Valine Metabolism	liver
tryptophan	1.29	0.0043	0.0222	Tryptophan Metabolism	liver
methionine	1.38	0.0046	0.0236	Methionine, Cysteine, SAM and Taurine Metabolism	liver
10-heptadecenoate (17:1n7)	0.54	0.0048	0.0241	Long Chain Fatty Acid	liver
ornithine	1.39	0.0049	0.0241	Urea cycle; Arginine and Proline Metabolism	liver
phenylalanine	1.35	0.0052	0.0245	Phenylalanine and Tyrosine Metabolism	liver
palmitoyl sphingomyelin	1.44	0.0052	0.0245	Sphingolipid Metabolism	liver
3-hydroxybutyrate (BHBA)	2.14	0.0054	0.0248	Ketone Bodies	liver
asparagine	1.91	0.0069	0.0312	Alanine and Aspartate Metabolism	liver
N-acetylglycine	1.96	0.0078	0.0346	Glycine, Serine and Threonine Metabolism	liver
3-(4-hydroxyphenyl)lactate	0.69	0.0081	0.0354	Phenylalanine and Tyrosine Metabolism	liver
dimethylglycine	1.79	0.0085	0.0365	Glycine, Serine and Threonine Metabolism	liver
adenosine 3'-monophosphate (3'-AMP)	2.38	0.0096	0.0395	Purine Metabolism, Adenine containing	liver
adenosine 2'-monophosphate (2'-AMP)	1.61	0.0096	0.0395	Purine Metabolism, Adenine containing	liver
valerylglycine	1.61	0.0103	0.0416	Fatty Acid Metabolism(Acyl Glycine)	liver
N2-acetyllysine	0.73	0.0105	0.0419	Lysine Metabolism	liver
UDP-glucose (isobar with UDP-galactose)	2.46	0.013	0.0503	Nucleotide Sugar	liver
beta-alanine	1.71	0.0129	0.0503	Pyrimidine Metabolism, Uracil containing	liver
urea	1.43	0.0144	0.0548	Urea cycle; Arginine and Proline Metabolism	liver
phenol sulfate	0.45	0.0154	0.0575	Phenylalanine and Tyrosine Metabolism	liver
2'-deoxyuridine	1.5	0.0163	0.0589	Pyrimidine Metabolism, Uracil containing	liver
dimethylarginine (SDMA + ADMA)	1.46	0.0161	0.0589	Urea cycle; Arginine and Proline Metabolism	liver
3-methylcrotonyl CoA	0.56	0.0167	0.0595	Leucine, Isoleucine and Valine Metabolism	liver
ribitol	1.73	0.0185	0.065	Pentose Metabolism	liver
phenylacetylglycine	1.44	0.0197	0.0684	Phenylalanine and Tyrosine Metabolism	liver
eicosenoate (20:1n9 or 11)	0.48	0.0209	0.0702	Long Chain Fatty Acid	liver
coenzyme A	0.4	0.0207	0.0702	Pantothenate and CoA Metabolism	liver
glycochenodeoxycholate	2.64	0.0216	0.0717	Primary Bile Acid Metabolism	liver
glutamine	1.19	0.0222	0.0726	Glutamate Metabolism	liver
3-methylcrotonylglycine	2.17	0.0229	0.0739	Leucine, Isoleucine and Valine Metabolism	liver
citrulline	0.77	0.0237	0.0755	Urea cycle; Arginine and Proline Metabolism	liver
4-guanidinobutanoate	1.86	0.0248	0.076	Guanidino and Acetamido Metabolism	liver
erucate (22:1n9)	0.42	0.0246	0.076	Long Chain Fatty Acid	liver
uracil	1.41	0.0248	0.076	Pyrimidine Metabolism, Uracil containing	liver
gulono-1,4-lactone	1.51	0.0268	0.0761	Ascorbate and Aldarate Metabolism	liver
glycylisoleucine	1.6	0.0268	0.0761	Dipeptide	liver
alanylphenylalanine	0.69	0.0255	0.0761	Dipeptide	liver
S-methylglutathione	0.66	0.0269	0.0761	Glutathione Metabolism	liver
1-palmitoylglycerophosphoglycerol*	0.39	0.0271	0.0761	Lysolipid	liver
phosphopantetheine	0.43	0.0257	0.0761	Pantothenate and CoA Metabolism	liver
homocitrulline	0.68	0.0269	0.0761	Urea cycle; Arginine and Proline Metabolism	liver
N-acetylmethionine	1.34	0.0295	0.0811	Methionine, Cysteine, SAM and Taurine Metabolism	liver
flavin adenine dinucleotide (FAD)	1.37	0.0293	0.0811	Riboflavin Metabolism	liver
xanthosine	1.35	0.0321	0.0872	Purine Metabolism, (Hypo)Xanthine/Inosine containing	liver
3-dehydrocarnitine*	0.45	0.0338	0.0909	Carnitine Metabolism	liver
deoxycarnitine	1.18	0.0392	0.1018	Carnitine Metabolism	liver
glutamate	1.23	0.0396	0.1018	Glutamate Metabolism	liver
nicotinamide	1.21	0.0388	0.1018	Nicotinate and Nicotinamide Metabolism	liver
pyrophosphate (PPi)	0.59	0.0385	0.1018	Oxidative Phosphorylation	liver
12-HETE	0.63	0.0447	0.1134	Eicosanoid	liver
betaine	1.4	0.0451	0.1134	Glycine, Serine and Threonine Metabolism	liver
C-glycosyltryptophan*	1.22	0.0459	0.1144	Tryptophan Metabolism	liver
cytidine	0.73	0.0489	0.1205	Pyrimidine Metabolism, Cytidine containing	liver
1-stearoylglycerol (1-monostearin)	1.67	0.0508	0.124	Monoacylglycerol	liver
2'-deoxycytidine 5'-monophosphate	0.67	0.0527	0.1273	Pyrimidine Metabolism, Cytidine containing	liver
glycylproline	1.38	0.0544	0.1287	Dipeptide	liver
myristate (14:0)	0.59	0.0539	0.1287	Long Chain Fatty Acid	liver
erythritol	1.38	0.0575	0.1349	Food Component/Plant	liver
creatine	0.2	0.0604	0.1401	Creatine Metabolism	liver
riboflavin (Vitamin B2)	1.34	0.0611	0.1404	Riboflavin Metabolism	liver
2-hydroxybutyrate (AHB)	1.45	0.0621	0.1413	Methionine, Cysteine, SAM and Taurine Metabolism	liver
palmitate (16:0)	0.74	0.0649	0.1465	Long Chain Fatty Acid	liver
ribose	1.35	0.0671	0.1499	Pentose Metabolism	liver
dehydroascorbate	1.85	0.077	0.1672	Ascorbate and Aldarate Metabolism	liver
glycylleucine	1.28	0.0761	0.1672	Dipeptide	liver
gluconate	1.37	0.0776	0.1672	Food Component/Plant	liver
histidine	1.35	0.0765	0.1672	Histidine Metabolism	liver
dihydrobiopterin	1.37	0.0812	0.1734	Tetrahydrobiopterin Metabolism	liver
alpha-muricholate	2.07	0.0832	0.1754	Primary Bile Acid Metabolism	liver
allantoin	1.31	0.0836	0.1754	Purine Metabolism, (Hypo)Xanthine/Inosine containing	liver
carnitine	0.84	0.0857	0.1766	Carnitine Metabolism	liver
Isobar: betaine aldehyde, N-methyldiethanolamine	1.72	0.0854	0.1766	Glycine, Serine and Threonine Metabolism	liver
gamma-aminobutyrate (GABA)	1.26	0.0865	0.1767	Glutamate Metabolism	liver
1-margaroylglycerophosphocholine (17:0)	2.1	0.0917	0.1857	Lysolipid	liver
pipecolate	0.88	0.0952	0.1913	Lysine Metabolism	liver
cysteinylglycine	0.77	0.0969	0.193	Glutathione Metabolism	liver
2-palmitoylglycerol (2-monopalmitin)	0.39	0.0977	0.193	Monoacylglycerol	liver
aspartate	1.3	0.1023	0.2	Alanine and Aspartate Metabolism	liver
trans-4-hydroxyproline	0.82	0.1029	0.2	Urea cycle; Arginine and Proline Metabolism	liver
pseudouridine	1.19	0.1071	0.2064	Pyrimidine Metabolism, Uracil containing	liver
adenosine 5'-monophosphate (AMP)	1.24	0.1089	0.2078	Purine Metabolism, Adenine containing	liver
corticosterone	1.82	0.1095	0.2078	Steroid	liver
2-linolenoylglycerophosphocholine(18:3n3)*	2.37	0.1108	0.2086	Lysolipid	liver
stearate, methyl ester	1.64	0.1121	0.2095	Fatty Acid, Methyl Ester	liver
thiamin (Vitamin B1)	1.32	0.1156	0.2142	Thiamine Metabolism	liver
maltose	1.3	0.1254	0.2306	Glycogen Metabolism	liver
butyrylglycine	1.3	0.1292	0.2356	Fatty Acid Metabolism (also BCAA Metabolism)	liver
imidazole propionate	2.03	0.1301	0.2356	Histidine Metabolism	liver
eicosapentaenoate (EPA; 20:5n3)	0.63	0.1317	0.2367	Polyunsaturated Fatty Acid (n3 and n6)	liver
beta-muricholate	1.38	0.1363	0.2432	Primary Bile Acid Metabolism	liver
1-palmitoleoylglycerophosphoethanolamine*	0.52	0.1378	0.244	Lysolipid	liver
inositol 1-phosphate (I1P)	1.27	0.1432	0.2481	Inositol Metabolism	liver
2-oleoylglycerol (2-monoolein)	0.42	0.1412	0.2481	Monoacylglycerol	liver
succinylcarnitine	0.47	0.1431	0.2481	TCA Cycle	liver
10-nonadecenoate (19:1n9)	0.63	0.148	0.2509	Long Chain Fatty Acid	liver
squalene	1.28	0.1476	0.2509	Sterol	liver
citrate	0.45	0.1477	0.2509	TCA Cycle	liver
glycylvaline	1.24	0.1492	0.2513	Dipeptide	liver
cis-vaccenate (18:1n7)	0.51	0.1529	0.2557	Long Chain Fatty Acid	liver
glycylglutamate	1.65	0.1579	0.2586	Dipeptide	liver
2-aminooctanoate	1.29	0.159	0.2586	Fatty Acid, Amino	liver
gamma-glutamylglutamate	1.26	0.1586	0.2586	Gamma-glutamyl Amino Acid	liver
kynurenine	1.31	0.1588	0.2586	Tryptophan Metabolism	liver
myristoleate (14:1n5)	0.7	0.1632	0.2623	Long Chain Fatty Acid	liver
1-oleoylplasmenylethanolamine*	0.27	0.1635	0.2623	Lysolipid	liver
fumarate	1.33	0.1652	0.2633	TCA Cycle	liver
anthranilate	1.42	0.1677	0.2656	Tryptophan Metabolism	liver
nicotinamide adenine dinucleotide (NAD+)	1.24	0.1689	0.2657	Nicotinate and Nicotinamide Metabolism	liver
1-stearoylglycerophosphoglycerol	0.43	0.1715	0.2679	Lysolipid	liver
1-dihomo-linoleoylglycerophosphocholine (20:2n6)*	2.06	0.1738	0.2682	Lysolipid	liver
1-margaroylglycerophosphoethanolamine*	1.53	0.1739	0.2682	Lysolipid	liver
3'-dephosphocoenzyme A	0.49	0.1769	0.2693	Pantothenate and CoA Metabolism	liver
2'-deoxyguanosine	1.42	0.1764	0.2693	Purine Metabolism, Guanine containing	liver
15-methylpalmitate (isobar with 2-methylpalmitate)	0.68	0.1806	0.2733	Fatty Acid, Branched	liver
glutathione, oxidized (GSSG)	0.86	0.1823	0.2741	Glutathione Metabolism	liver
ethyl glucuronide	1.78	0.1835	0.2742	Chemical	liver
2-eicosatrienoylglycerophosphocholine*	1.67	0.1931	0.285	Lysolipid	liver
hyocholate	1.6	0.1922	0.285	Secondary Bile Acid Metabolism	liver
tyrosylglycine	1.22	0.1968	0.2887	Dipeptide	liver
alanylvaline	1.52	0.2	0.2916	Dipeptide	liver
myo-inositol	1.14	0.203	0.2941	Inositol Metabolism	liver
hexanoylglycine	1.3	0.2064	0.2972	Fatty Acid Metabolism(Acyl Glycine)	liver
ribulose	0.8	0.2091	0.2994	Pentose Metabolism	liver
pantothenate	1.11	0.2128	0.3012	Pantothenate and CoA Metabolism	liver
dihomo-linolenate (20:3n3 or n6)	0.72	0.2142	0.3012	Polyunsaturated Fatty Acid (n3 and n6)	liver
biopterin	1.13	0.2135	0.3012	Tetrahydrobiopterin Metabolism	liver
2-hydroxyglutarate	1.22	0.2165	0.3027	Fatty Acid, Dicarboxylate	liver
xanthine	0.87	0.2232	0.3085	Purine Metabolism, (Hypo)Xanthine/Inosine containing	liver
sphinganine	1.99	0.2223	0.3085	Sphingolipid Metabolism	liver
pyroglutamine*	1.36	0.2247	0.3088	Glutamate Metabolism	liver
sedoheptulose-7-phosphate	0.64	0.2264	0.3093	Pentose Phosphate Pathway	liver
glycerophosphorylcholine (GPC)	1.22	0.2314	0.3144	Phospholipid Metabolism	liver
2'-deoxyinosine	1.45	0.2368	0.3184	Purine Metabolism, (Hypo)Xanthine/Inosine containing	liver
pro-hydroxy-pro	1.15	0.2371	0.3184	Urea cycle; Arginine and Proline Metabolism	liver
cytidine 5'-diphosphocholine	1.19	0.239	0.3192	Phospholipid Metabolism	liver
chenodeoxycholate	1.16	0.2416	0.321	Primary Bile Acid Metabolism	liver
valylthreonine	0.62	0.2432	0.3213	Dipeptide	liver
adrenate (22:4n6)	0.69	0.248	0.3258	Polyunsaturated Fatty Acid (n3 and n6)	liver
3-phosphoglycerate	0.84	0.251	0.3261	Glycolysis, Gluconeogenesis, and Pyruvate Metabolism	liver
S-adenosylhomocysteine (SAH)	1.15	0.251	0.3261	Methionine, Cysteine, SAM and Taurine Metabolism	liver
docosadienoate (22:2n6)	0.61	0.2538	0.328	Polyunsaturated Fatty Acid (n3 and n6)	liver
2-docosapentaenoylglycerophosphocholine (22:5n3)*	2.39	0.2636	0.3389	Lysolipid	liver
serylphenyalanine	0.75	0.2671	0.3396	Dipeptide	liver
alpha-tocopherol	1.27	0.2659	0.3396	Tocopherol Metabolism	liver
isoleucylglutamine	0.71	0.2737	0.341	Dipeptide	liver
ethanolamine	1.18	0.272	0.341	Phospholipid Metabolism	liver
guanosine	0.82	0.2753	0.341	Purine Metabolism, Guanine containing	liver
thymidine	1.22	0.2731	0.341	Pyrimidine Metabolism, Thymine containing	liver
stearoyl sphingomyelin	1.24	0.2743	0.341	Sphingolipid Metabolism	liver
alanylleucine	1.17	0.279	0.3437	Dipeptide	liver
2-docosahexaenoylglycerophosphocholine*	2.16	0.2803	0.3437	Lysolipid	liver
2-docosapentaenoylglycerophosphoethanolamine*	2.43	0.2888	0.3496	Lysolipid	liver
1-arachidonoylglycerophosphocholine (20:4n6)*	2.01	0.2895	0.3496	Lysolipid	liver
1-docosahexaenoylglycerophosphocholine (22:6n3)*	1.74	0.2889	0.3496	Lysolipid	liver
glycylphenylalanine	1.13	0.2977	0.356	Dipeptide	liver
1-oleoylglycerophosphocholine (18:1)	2.94	0.2993	0.356	Lysolipid	liver
2-linoleoylglycerophosphoethanolamine*	1.57	0.2978	0.356	Lysolipid	liver
taurolithocholate	0.69	0.3068	0.3631	Secondary Bile Acid Metabolism	liver
alanine	1.1	0.3281	0.3677	Alanine and Aspartate Metabolism	liver
N-acetylglucosamine	1.1	0.3269	0.3677	Aminosugar Metabolism	liver
phenylalanylserine	1.1	0.3225	0.3677	Dipeptide	liver
17-methylstearate	0.72	0.3151	0.3677	Fatty Acid, Branched	liver
gamma-glutamylphenylalanine	1.43	0.3305	0.3677	Gamma-glutamyl Amino Acid	liver
N-acetylglutamate	1.18	0.3307	0.3677	Glutamate Metabolism	liver
glycerol 3-phosphate (G3P)	1.21	0.3178	0.3677	Glycerolipid Metabolism	liver
arachidate (20:0)	0.82	0.3212	0.3677	Long Chain Fatty Acid	liver
glutarate (pentanedioate)	1.59	0.3231	0.3677	Lysine Metabolism	liver
1-linoleoylglycerophosphocholine (18:2n6)	2.53	0.3218	0.3677	Lysolipid	liver
1-docosapentaenoylglycerophosphocholine (22:5n3)*	2.51	0.325	0.3677	Lysolipid	liver
2-oleoylglycerophosphocholine*	2.1	0.3231	0.3677	Lysolipid	liver
2-stearoylglycerophosphocholine*	1.75	0.3168	0.3677	Lysolipid	liver
sphingosine	2.2	0.3333	0.3689	Sphingolipid Metabolism	liver
ascorbate (Vitamin C)	1.14	0.3437	0.3724	Ascorbate and Aldarate Metabolism	liver
threonate	0.8	0.3457	0.3724	Ascorbate and Aldarate Metabolism	liver
2-palmitoleoylglycerophosphocholine*	1.48	0.3422	0.3724	Lysolipid	liver
pelargonate (9:0)	1.24	0.3419	0.3724	Medium Chain Fatty Acid	liver
dihomo-linoleate (20:2n6)	0.7	0.3394	0.3724	Polyunsaturated Fatty Acid (n3 and n6)	liver
7-beta-hydroxycholesterol	0.71	0.3458	0.3724	Sterol	liver
stearidonate (18:4n3)	1.16	0.3572	0.383	Polyunsaturated Fatty Acid (n3 and n6)	liver
xylitol	1.15	0.3589	0.3831	Pentose Metabolism	liver
2-palmitoylglycerophosphocholine*	2.05	0.3685	0.3916	Lysolipid	liver
aspartylleucine	0.85	0.372	0.3935	Dipeptide	liver
serylleucine	0.77	0.3771	0.3937	Dipeptide	liver
S-methylcysteine	1.06	0.3763	0.3937	Methionine, Cysteine, SAM and Taurine Metabolism	liver
1-oleoylglycerol (1-monoolein)	1.66	0.3739	0.3937	Monoacylglycerol	liver
5-HETE	0.52	0.3843	0.3973	Eicosanoid	liver
maltotriose	1.26	0.3877	0.3973	Glycogen Metabolism	liver
trigonelline (N'-methylnicotinate)	0.77	0.3889	0.3973	Nicotinate and Nicotinamide Metabolism	liver
5-methylthioadenosine (MTA)	0.82	0.3887	0.3973	Polyamine Metabolism	liver
hypoxanthine	1.09	0.3864	0.3973	Purine Metabolism, (Hypo)Xanthine/Inosine containing	liver
1-palmitoylglycerophosphoinositol*	0.73	0.3977	0.4046	Lysolipid	liver
sarcosine (N-Methylglycine)	1.13	0.4033	0.4086	Glycine, Serine and Threonine Metabolism	liver
nonadecanoate (19:0)	0.8	0.4156	0.4193	Long Chain Fatty Acid	liver
1-palmitoylglycerophosphocholine (16:0)	2.02	0.419	0.4195	Lysolipid	liver
1-eicosatrienoylglycerophosphocholine (20:3)*	1.52	0.4194	0.4195	Lysolipid	liver
palmitoyl ethanolamide	0.82	0.4285	0.4216	Endocannabinoid	liver
glucose	1.1	0.4264	0.4216	Glycolysis, Gluconeogenesis, and Pyruvate Metabolism	liver
2-linoleoylglycerophosphocholine*	1.81	0.4242	0.4216	Lysolipid	liver
2-arachidonoylglycerophosphocholine*	1.73	0.4275	0.4216	Lysolipid	liver
1-myristoylglycerophosphocholine (14:0)	1.38	0.4385	0.4284	Lysolipid	liver
flavin mononucleotide (FMN)	1.09	0.439	0.4284	Riboflavin Metabolism	liver
N-glycolylneuraminate	0.88	0.4416	0.4292	Food Component/Plant	liver
glycerate	1.1	0.4468	0.4317	Glycolysis, Gluconeogenesis, and Pyruvate Metabolism	liver
1-palmitoylplasmenylethanolamine*	0.62	0.4478	0.4317	Lysolipid	liver
1-docosahexaenoylglycerol (1-monodocosahexaenoin)	0.61	0.4516	0.4336	Monoacylglycerol	liver
succinate	1.1	0.4599	0.4398	TCA Cycle	liver
16-hydroxypalmitate	0.79	0.478	0.4535	Fatty Acid, Monohydroxy	liver
1-linoleoylglycerol (1-monolinolein)	0.55	0.4765	0.4535	Monoacylglycerol	liver
linoleate (18:2n6)	0.88	0.485	0.4583	Polyunsaturated Fatty Acid (n3 and n6)	liver
laurate (12:0)	0.96	0.4874	0.4588	Medium Chain Fatty Acid	liver
1-stearoylglycerophosphocholine (18:0)	2.33	0.5004	0.4655	Lysolipid	liver
1-stearoylplasmenylethanolamine*	0.46	0.4997	0.4655	Lysolipid	liver
arachidonate (20:4n6)	0.84	0.4994	0.4655	Polyunsaturated Fatty Acid (n3 and n6)	liver
2-linoleoylglycerol (2-monolinolein)	0.52	0.5045	0.4675	Monoacylglycerol	liver
leucylglycine	0.83	0.5113	0.472	Dipeptide	liver
adipate	1.08	0.5195	0.4777	Fatty Acid, Dicarboxylate	liver
docosapentaenoate (n6 DPA; 22:5n6)	1.11	0.5219	0.4781	Polyunsaturated Fatty Acid (n3 and n6)	liver
2-oleoylglycerophosphoethanolamine*	1.35	0.5283	0.4821	Lysolipid	liver
galacturonate	1.08	0.5359	0.4853	Food Component/Plant	liver
beta-hydroxypyruvate	0.89	0.5359	0.4853	Glycine, Serine and Threonine Metabolism	liver
6-phosphogluconate	1.05	0.5383	0.4856	Pentose Phosphate Pathway	liver
2-docosahexaenoylglycerophosphoethanolamine*	1.6	0.5434	0.4884	Lysolipid	liver
glucosamine	0.86	0.5531	0.4952	Aminosugar Metabolism	liver
phenylalanylaspartate	1.06	0.5631	0.5024	Dipeptide	liver
alpha-hydroxyisovalerate	0.82	0.5685	0.5053	Leucine, Isoleucine and Valine Metabolism	liver
2-arachidonoylglycerophosphoethanolamine*	1.48	0.5747	0.5089	Lysolipid	liver
arabonate	0.63	0.5811	0.5127	Ascorbate and Aldarate Metabolism	liver
lactate	0.93	0.5941	0.5222	Glycolysis, Gluconeogenesis, and Pyruvate Metabolism	liver
tetradecanedioate	1.1	0.597	0.5228	Fatty Acid, Dicarboxylate	liver
pentadecanoate (15:0)	1.22	0.5996	0.5232	Long Chain Fatty Acid	liver
2'-deoxycytidine	0.94	0.6125	0.5325	Pyrimidine Metabolism, Cytidine containing	liver
phosphate	1.02	0.6216	0.5346	Oxidative Phosphorylation	liver
taurocholate	0.94	0.6203	0.5346	Primary Bile Acid Metabolism	liver
tauro(alpha + beta)muricholate	0.21	0.6216	0.5346	Primary Bile Acid Metabolism	liver
acetylcarnitine	0.83	0.628	0.5362	Fatty Acid Metabolism(Acyl Carnitine)	liver
13-HODE + 9-HODE	0.7	0.6269	0.5362	Fatty Acid, Monohydroxy	liver
1-linoleoylglycerophosphoinositol*	0.77	0.6338	0.5392	Lysolipid	liver
2-methylbutyrylcarnitine (C5)	0.74	0.6364	0.5396	Leucine, Isoleucine and Valine Metabolism	liver
1,5-anhydroglucitol (1,5-AG)	1.15	0.6437	0.5419	Glycolysis, Gluconeogenesis, and Pyruvate Metabolism	liver
1-palmitoylglycerophosphoserine*	1.05	0.6437	0.5419	Lysolipid	liver
isobutyrylcarnitine	0.7	0.6464	0.5422	Leucine, Isoleucine and Valine Metabolism	liver
S-adenosylmethionine (SAM)	1.03	0.6555	0.5479	Methionine, Cysteine, SAM and Taurine Metabolism	liver
isoleucylglycine	1.03	0.6608	0.5505	Dipeptide	liver
urate	0.97	0.6686	0.555	Purine Metabolism, (Hypo)Xanthine/Inosine containing	liver
5-dodecenoate (12:1n7)	1.02	0.6723	0.5554	Medium Chain Fatty Acid	liver
cytidine 5'-monophosphate (5'-CMP)	0.75	0.6737	0.5554	Pyrimidine Metabolism, Cytidine containing	liver
mannose	1.07	0.679	0.5579	Fructose, Mannose and Galactose Metabolism	liver
creatinine	1.1	0.6955	0.5675	Creatine Metabolism	liver
homoserine	0.99	0.6944	0.5675	Glycine, Serine and Threonine Metabolism	liver
stearate (18:0)	0.88	0.6988	0.5683	Long Chain Fatty Acid	liver
p-cresol sulfate	0.8	0.706	0.5722	Phenylalanine and Tyrosine Metabolism	liver
margarate (17:0)	0.86	0.7104	0.5738	Long Chain Fatty Acid	liver
1-arachidonoylglycerophosphoethanolamine*	1.2	0.717	0.5752	Lysolipid	liver
taurodeoxycholate	0.61	0.7167	0.5752	Secondary Bile Acid Metabolism	liver
1-docosahexaenoylglycerophosphoethanolamine*	1.2	0.7219	0.5773	Lysolipid	liver
adenosine	0.98	0.7248	0.5776	Purine Metabolism, Adenine containing	liver
sorbitol	1	0.7346	0.5826	Fructose, Mannose and Galactose Metabolism	liver
isovalerylglycine	1.07	0.736	0.5826	Leucine, Isoleucine and Valine Metabolism	liver
2-aminoheptanoate	0.91	0.7447	0.5844	Fatty Acid, Amino	liver
1-linoleoylglycerophosphoethanolamine*	1.12	0.7421	0.5844	Lysolipid	liver
1-palmitoylglycerol (1-monopalmitin)	1.29	0.7456	0.5844	Monoacylglycerol	liver
erythronate*	0.95	0.7777	0.598	Aminosugar Metabolism	liver
oleic ethanolamide	0.75	0.7682	0.598	Endocannabinoid	liver
1-methylimidazoleacetate	0.95	0.7784	0.598	Histidine Metabolism	liver
xylonate	0.97	0.7804	0.598	Pentose Metabolism	liver
uridine	1.02	0.7738	0.598	Pyrimidine Metabolism, Uracil containing	liver
uridine monophosphate (5' or 3')	0.95	0.7776	0.598	Pyrimidine Metabolism, Uracil containing	liver
6-beta-hydroxylithocholate	0.91	0.7665	0.598	Secondary Bile Acid Metabolism	liver
1-oleoylglycerophosphoinositol*	0.97	0.7888	0.6023	Lysolipid	liver
1-arachidonylglycerol	0.59	0.791	0.6023	Monoacylglycerol	liver
1-palmitoleoylglycerophosphocholine (16:1)*	1.01	0.7946	0.6031	Lysolipid	liver
1-oleoylglycerophosphoethanolamine	1.08	0.8011	0.6061	Lysolipid	liver
15-HETE	0.91	0.8136	0.6125	Eicosanoid	liver
adenine	0.93	0.8147	0.6125	Purine Metabolism, Adenine containing	liver
valylglycine	0.88	0.8304	0.6177	Dipeptide	liver
maltotetraose	0.92	0.8254	0.6177	Glycogen Metabolism	liver
1,3-dihydroxyacetone	1.02	0.8319	0.6177	Glycolysis, Gluconeogenesis, and Pyruvate Metabolism	liver
taurochenodeoxycholate	0.51	0.8279	0.6177	Primary Bile Acid Metabolism	liver
fructose	0.9	0.84	0.6218	Fructose, Mannose and Galactose Metabolism	liver
oleate (18:1n9)	1.08	0.8465	0.6227	Long Chain Fatty Acid	liver
3-indoxyl sulfate	1.04	0.846	0.6227	Tryptophan Metabolism	liver
maltohexaose	0.67	0.8725	0.6361	Glycogen Metabolism	liver
choline	1.02	0.8715	0.6361	Phospholipid Metabolism	liver
adenosine 5'-diphosphate (ADP)	1.03	0.8727	0.6361	Purine Metabolism, Adenine containing	liver
taurohyocholate	0.42	0.8805	0.6398	Secondary Bile Acid Metabolism	liver
docosahexaenoate (DHA; 22:6n3)	0.96	0.8839	0.6404	Polyunsaturated Fatty Acid (n3 and n6)	liver
hexadecanedioate	0.86	0.8999	0.65	Fatty Acid, Dicarboxylate	liver
2-stearoylglycerophosphoinositol*	0.87	0.9046	0.6515	Lysolipid	liver
ergothioneine	0.99	0.9078	0.6518	Food Component/Plant	liver
isoleucylserine	0.82	0.9429	0.6533	Dipeptide	liver
tagatose	0.87	0.9316	0.6533	Fructose, Mannose and Galactose Metabolism	liver
glycerol	1.02	0.9286	0.6533	Glycerolipid Metabolism	liver
maltopentaose	0.79	0.9404	0.6533	Glycogen Metabolism	liver
Isobar: fructose 1,6-diphosphate, glucose 1,6-diphosphate, myo-inositol 1,4 or 1,3-diphosphate	1.12	0.9692	0.6533	Glycolysis, Gluconeogenesis, and Pyruvate Metabolism	liver
glucose-6-phosphate (G6P)	0.76	0.9316	0.6533	Glycolysis, Gluconeogenesis, and Pyruvate Metabolism	liver
isovalerylcarnitine	0.95	0.9372	0.6533	Leucine, Isoleucine and Valine Metabolism	liver
tiglyl carnitine	0.87	0.9591	0.6533	Leucine, Isoleucine and Valine Metabolism	liver
5-aminovalerate	0.94	0.9207	0.6533	Lysine Metabolism	liver
1-stearoylglycerophosphoserine*	1.05	0.9538	0.6533	Lysolipid	liver
2-palmitoylglycerophosphoethanolamine*	1.01	0.9289	0.6533	Lysolipid	liver
1-palmitoylglycerophosphoethanolamine	0.99	0.9518	0.6533	Lysolipid	liver
1-stearoylglycerophosphoethanolamine	0.95	0.9678	0.6533	Lysolipid	liver
1-arachidonoylglycerophosphoinositol*	0.92	0.9694	0.6533	Lysolipid	liver
caprate (10:0)	1.15	0.9457	0.6533	Medium Chain Fatty Acid	liver
choline phosphate	0.95	0.9403	0.6533	Phospholipid Metabolism	liver
spermidine	0.99	0.9264	0.6533	Polyamine Metabolism	liver
docosapentaenoate (n3 DPA; 22:5n3)	1	0.9698	0.6533	Polyunsaturated Fatty Acid (n3 and n6)	liver
linolenate [alpha or gamma; (18:3n3 or 6)]	0.92	0.9557	0.6533	Polyunsaturated Fatty Acid (n3 and n6)	liver
adenosine 3',5'-diphosphate	1.01	0.9502	0.6533	Purine Metabolism, Adenine containing	liver
tauroursodeoxycholate	0.48	0.97	0.6533	Secondary Bile Acid Metabolism	liver
malate	0.97	0.9417	0.6533	TCA Cycle	liver
caproate (6:0)	0.88	0.9756	0.6552	Medium Chain Fatty Acid	liver
1-stearoylglycerophosphoinositol	0.91	0.9997	0.666	Lysolipid	liver
epinephrine	1	1	0.666	Phenylalanine and Tyrosine Metabolism	liver
12-dehydrocholate	1	1	0.666	Secondary Bile Acid Metabolism	liver
hypotaurine	0.39	8.1438e-06	0.0013	Methionine, Cysteine, SAM and Taurine Metabolism	muscle
ophthalmate	3.03	5.2332e-05	0.004	Glutathione Metabolism	muscle
betaine	1.58	0.0004	0.022	Glycine, Serine and Threonine Metabolism	muscle
3-hydroxybutyrate (BHBA)	2.54	0.0006	0.0221	Ketone Bodies	muscle
glutamine	1.24	0.0011	0.025	Glutamate Metabolism	muscle
allo-threonine	3.43	0.0011	0.025	Glycine, Serine and Threonine Metabolism	muscle
2-aminobutyrate	2.04	0.0011	0.025	Methionine, Cysteine, SAM and Taurine Metabolism	muscle
pantothenate	0.71	0.0032	0.0508	Pantothenate and CoA Metabolism	muscle
adrenate (22:4n6)	0.56	0.0027	0.0508	Polyunsaturated Fatty Acid (n3 and n6)	muscle
citrulline	1.38	0.0033	0.0508	Urea cycle; Arginine and Proline Metabolism	muscle
serine	1.51	0.0046	0.0587	Glycine, Serine and Threonine Metabolism	muscle
taurine	0.76	0.0043	0.0587	Methionine, Cysteine, SAM and Taurine Metabolism	muscle
threonine	1.4	0.0053	0.063	Glycine, Serine and Threonine Metabolism	muscle
ethanolamine	0.61	0.0077	0.0853	Phospholipid Metabolism	muscle
eicosapentaenoate (EPA; 20:5n3)	0.54	0.0108	0.1108	Polyunsaturated Fatty Acid (n3 and n6)	muscle
gamma-glutamylleucine	1.66	0.0128	0.1234	Gamma-glutamyl Amino Acid	muscle
phenylalanylaspartate	1.39	0.0188	0.153	Dipeptide	muscle
2-palmitoleoylglycerophosphocholine*	0.51	0.0174	0.153	Lysolipid	muscle
cysteine	0.66	0.0189	0.153	Methionine, Cysteine, SAM and Taurine Metabolism	muscle
hydroxybutyrylcarnitine*	1.4	0.0256	0.1879	Fatty Acid Metabolism(Acyl Carnitine)	muscle
ribitol	0.64	0.0255	0.1879	Pentose Metabolism	muscle
phosphoenolpyruvate (PEP)	0.55	0.029	0.2029	Glycolysis, Gluconeogenesis, and Pyruvate Metabolism	muscle
serylleucine	2.09	0.0308	0.2034	Dipeptide	muscle
1-arachidonoylglycerophosphoinositol*	0.68	0.033	0.2034	Lysolipid	muscle
2'-deoxyuridine	1.38	0.032	0.2034	Pyrimidine Metabolism, Uracil containing	muscle
10-nonadecenoate (19:1n9)	1.42	0.036	0.2131	Long Chain Fatty Acid	muscle
prolylleucine	1.35	0.0455	0.2337	Dipeptide	muscle
glycine	1.52	0.0439	0.2337	Glycine, Serine and Threonine Metabolism	muscle
histamine	1.45	0.0445	0.2337	Histidine Metabolism	muscle
beta-hydroxyisovaleroylcarnitine	1.36	0.0427	0.2337	Leucine, Isoleucine and Valine Metabolism	muscle
1-palmitoylglycerophosphoglycerol*	0.74	0.0493	0.2374	Lysolipid	muscle
phosphopantetheine	0.72	0.0484	0.2374	Pantothenate and CoA Metabolism	muscle
2-linoleoylglycerol (2-monolinolein)	1.45	0.0579	0.2704	Monoacylglycerol	muscle
docosapentaenoate (n3 DPA; 22:5n3)	0.77	0.0598	0.271	Polyunsaturated Fatty Acid (n3 and n6)	muscle
N-acetylglycine	1.98	0.0619	0.2724	Glycine, Serine and Threonine Metabolism	muscle
5-oxoproline	1.19	0.0644	0.2759	Glutathione Metabolism	muscle
carnosine	1.14	0.0676	0.2761	Dipeptide Derivative	muscle
1-palmitoylglycerol (1-monopalmitin)	0.77	0.0699	0.2761	Monoacylglycerol	muscle
arachidonate (20:4n6)	0.75	0.0693	0.2761	Polyunsaturated Fatty Acid (n3 and n6)	muscle
aspartylleucine	1.3	0.0788	0.286	Dipeptide	muscle
valylglycine	1.22	0.0835	0.286	Dipeptide	muscle
1-linoleoylglycerol (1-monolinolein)	1.4	0.0771	0.286	Monoacylglycerol	muscle
2-palmitoylglycerol (2-monopalmitin)	0.7	0.0782	0.286	Monoacylglycerol	muscle
citrate	1.2	0.0819	0.286	TCA Cycle	muscle
proline	1.14	0.0827	0.286	Urea cycle; Arginine and Proline Metabolism	muscle
Isobar: fructose 1,6-diphosphate, glucose 1,6-diphosphate, myo-inositol 1,4 or 1,3-diphosphate	0.79	0.0889	0.292	Glycolysis, Gluconeogenesis, and Pyruvate Metabolism	muscle
3-(4-hydroxyphenyl)lactate	0.8	0.0925	0.292	Phenylalanine and Tyrosine Metabolism	muscle
dihomo-linolenate (20:3n3 or n6)	0.77	0.0919	0.292	Polyunsaturated Fatty Acid (n3 and n6)	muscle
cholate	1.94	0.0947	0.292	Primary Bile Acid Metabolism	muscle
guanosine 5'- monophosphate (5'-GMP)	0.85	0.0929	0.292	Purine Metabolism, Guanine containing	muscle
ethyl palmitate	1.28	0.1068	0.3164	Fatty Acid, Ester	muscle
2-aminoadipate	1.39	0.1056	0.3164	Lysine Metabolism	muscle
linoleate (18:2n6)	1.31	0.1126	0.3274	Polyunsaturated Fatty Acid (n3 and n6)	muscle
aspartate	1.22	0.1484	0.3358	Alanine and Aspartate Metabolism	muscle
isoleucylglycine	1.25	0.1477	0.3358	Dipeptide	muscle
tyrosylvaline	1.24	0.1511	0.3358	Dipeptide	muscle
15-methylpalmitate (isobar with 2-methylpalmitate)	1.18	0.1505	0.3358	Fatty Acid, Branched	muscle
N-acetylthreonine	1.1	0.1266	0.3358	Glycine, Serine and Threonine Metabolism	muscle
alpha-hydroxyisovalerate	0.74	0.1385	0.3358	Leucine, Isoleucine and Valine Metabolism	muscle
isoleucine	1.13	0.1388	0.3358	Leucine, Isoleucine and Valine Metabolism	muscle
leucine	1.13	0.1411	0.3358	Leucine, Isoleucine and Valine Metabolism	muscle
oleate (18:1n9)	1.23	0.1276	0.3358	Long Chain Fatty Acid	muscle
2-docosapentaenoylglycerophosphoethanolamine*	0.43	0.1452	0.3358	Lysolipid	muscle
1-palmitoleoylglycerophosphocholine (16:1)*	0.5	0.1525	0.3358	Lysolipid	muscle
phenol sulfate	0.66	0.1286	0.3358	Phenylalanine and Tyrosine Metabolism	muscle
phenylalanine	1.12	0.1436	0.3358	Phenylalanine and Tyrosine Metabolism	muscle
choline phosphate	0.82	0.1509	0.3358	Phospholipid Metabolism	muscle
hypoxanthine	1.25	0.1178	0.3358	Purine Metabolism, (Hypo)Xanthine/Inosine containing	muscle
thymidine	1.26	0.1221	0.3358	Pyrimidine Metabolism, Thymine containing	muscle
kynurenine	0.71	0.1401	0.3358	Tryptophan Metabolism	muscle
butyrylcarnitine	1.25	0.1609	0.3464	Fatty Acid Metabolism (also BCAA Metabolism)	muscle
hexanoylglycine	1.35	0.1618	0.3464	Fatty Acid Metabolism(Acyl Glycine)	muscle
margarate (17:0)	1.12	0.1727	0.3551	Long Chain Fatty Acid	muscle
phosphate	0.9	0.1727	0.3551	Oxidative Phosphorylation	muscle
inosine 5'-monophosphate (IMP)	0.95	0.1728	0.3551	Purine Metabolism, (Hypo)Xanthine/Inosine containing	muscle
stachydrine	1.7	0.178	0.3598	Food Component/Plant	muscle
sarcosine (N-Methylglycine)	0.88	0.1797	0.3598	Glycine, Serine and Threonine Metabolism	muscle
3-dehydrocarnitine*	0.76	0.1883	0.3627	Carnitine Metabolism	muscle
13-HODE + 9-HODE	1.28	0.1881	0.3627	Fatty Acid, Monohydroxy	muscle
malate	0.78	0.1859	0.3627	TCA Cycle	muscle
maltose	0.73	0.1985	0.3778	Glycogen Metabolism	muscle
2-docosahexaenoylglycerophosphoethanolamine*	1.29	0.2022	0.3801	Lysolipid	muscle
1-stearoylglycerophosphoserine*	1.24	0.2082	0.3866	Lysolipid	muscle
carnitine	1.12	0.2168	0.3932	Carnitine Metabolism	muscle
sphingosine	0.64	0.2155	0.3932	Sphingolipid Metabolism	muscle
17-methylstearate	1.22	0.2251	0.3943	Fatty Acid, Branched	muscle
1-palmitoylglycerophosphoethanolamine	1.28	0.223	0.3943	Lysolipid	muscle
N1-methyladenosine	1.26	0.2222	0.3943	Purine Metabolism, Adenine containing	muscle
erythronate*	0.67	0.3303	0.4034	Aminosugar Metabolism	muscle
dehydroascorbate	0.73	0.3601	0.4034	Ascorbate and Aldarate Metabolism	muscle
creatinine	0.93	0.3627	0.4034	Creatine Metabolism	muscle
glycylleucine	1.18	0.2667	0.4034	Dipeptide	muscle
glycylphenylalanine	1.14	0.338	0.4034	Dipeptide	muscle
leucylglycine	0.68	0.3978	0.4034	Dipeptide	muscle
sucrose	0.52	0.3724	0.4034	Disaccharides and Oligosaccharides	muscle
oleic ethanolamide	0.88	0.2779	0.4034	Endocannabinoid	muscle
myristoylcarnitine	0.65	0.3159	0.4034	Fatty Acid Metabolism(Acyl Carnitine)	muscle
hexanoylcarnitine	1.17	0.3374	0.4034	Fatty Acid Metabolism(Acyl Carnitine)	muscle
2-hydroxyglutarate	0.82	0.247	0.4034	Fatty Acid, Dicarboxylate	muscle
9(S)-HpODE	1.11	0.3922	0.4034	Fatty Acid, Monohydroxy	muscle
ergothioneine	1.18	0.3975	0.4034	Food Component/Plant	muscle
mannitol	0.84	0.2397	0.4034	Fructose, Mannose and Galactose Metabolism	muscle
fructose	1.38	0.2773	0.4034	Fructose, Mannose and Galactose Metabolism	muscle
gamma-aminobutyrate (GABA)	1.31	0.3783	0.4034	Glutamate Metabolism	muscle
glutathione, oxidized (GSSG)	0.87	0.2546	0.4034	Glutathione Metabolism	muscle
glycerol	0.95	0.3697	0.4034	Glycerolipid Metabolism	muscle
maltotriose	0.81	0.3022	0.4034	Glycogen Metabolism	muscle
maltotetraose	0.83	0.3754	0.4034	Glycogen Metabolism	muscle
pyruvate	0.83	0.28	0.4034	Glycolysis, Gluconeogenesis, and Pyruvate Metabolism	muscle
3-phosphoglycerate	0.85	0.2992	0.4034	Glycolysis, Gluconeogenesis, and Pyruvate Metabolism	muscle
glucose	0.9	0.3433	0.4034	Glycolysis, Gluconeogenesis, and Pyruvate Metabolism	muscle
lactate	0.92	0.3631	0.4034	Glycolysis, Gluconeogenesis, and Pyruvate Metabolism	muscle
myristate (14:0)	1.12	0.3134	0.4034	Long Chain Fatty Acid	muscle
arachidate (20:0)	1.13	0.356	0.4034	Long Chain Fatty Acid	muscle
lysine	1.26	0.3124	0.4034	Lysine Metabolism	muscle
2-oleoylglycerophosphoglycerol*	0.87	0.2474	0.4034	Lysolipid	muscle
1-stearoylplasmenylethanolamine*	0.85	0.2946	0.4034	Lysolipid	muscle
1-oleoylglycerophosphoinositol*	1.18	0.2989	0.4034	Lysolipid	muscle
1-stearoylglycerophosphoethanolamine	1.25	0.3097	0.4034	Lysolipid	muscle
2-linoleoylglycerophosphocholine*	0.53	0.3198	0.4034	Lysolipid	muscle
1-oleoylglycerophosphoglycerol*	0.78	0.3259	0.4034	Lysolipid	muscle
2-oleoylglycerophosphocholine*	0.53	0.3396	0.4034	Lysolipid	muscle
1-arachidonoylglycerophosphoethanolamine*	1.2	0.3399	0.4034	Lysolipid	muscle
1-docosahexaenoylglycerophosphoethanolamine*	1.16	0.3754	0.4034	Lysolipid	muscle
1-arachidonoylglycerophosphocholine (20:4n6)*	0.83	0.3878	0.4034	Lysolipid	muscle
2-arachidonoylglycerophosphoethanolamine*	0.6	0.392	0.4034	Lysolipid	muscle
2-arachidonoylglycerophosphocholine*	0.85	0.3963	0.4034	Lysolipid	muscle
laurate (12:0)	1.04	0.3388	0.4034	Medium Chain Fatty Acid	muscle
methionine	1.05	0.3837	0.4034	Methionine, Cysteine, SAM and Taurine Metabolism	muscle
1-oleoylglycerol (1-monoolein)	1.21	0.2759	0.4034	Monoacylglycerol	muscle
ribose	0.78	0.3262	0.4034	Pentose Metabolism	muscle
ribose 5-phosphate	0.77	0.366	0.4034	Pentose Phosphate Pathway	muscle
phosphoethanolamine	1.17	0.3371	0.4034	Phospholipid Metabolism	muscle
spermidine	1.27	0.2402	0.4034	Polyamine Metabolism	muscle
putrescine	0.76	0.2458	0.4034	Polyamine Metabolism	muscle
linolenate [alpha or gamma; (18:3n3 or 6)]	1.2	0.2388	0.4034	Polyunsaturated Fatty Acid (n3 and n6)	muscle
dihomo-linoleate (20:2n6)	1.13	0.3806	0.4034	Polyunsaturated Fatty Acid (n3 and n6)	muscle
beta-muricholate	1.55	0.2915	0.4034	Primary Bile Acid Metabolism	muscle
tauro(alpha + beta)muricholate	0.6	0.3641	0.4034	Primary Bile Acid Metabolism	muscle
adenosine	0.9	0.3939	0.4034	Purine Metabolism, Adenine containing	muscle
guanosine	1.28	0.393	0.4034	Purine Metabolism, Guanine containing	muscle
cytidine 5'-monophosphate (5'-CMP)	0.89	0.3477	0.4034	Pyrimidine Metabolism, Cytidine containing	muscle
pseudouridine	1.14	0.3743	0.4034	Pyrimidine Metabolism, Uracil containing	muscle
uridine monophosphate (5' or 3')	0.94	0.3949	0.4034	Pyrimidine Metabolism, Uracil containing	muscle
flavin adenine dinucleotide (FAD)	0.88	0.3896	0.4034	Riboflavin Metabolism	muscle
cholesterol	0.83	0.2871	0.4034	Sterol	muscle
squalene	0.76	0.317	0.4034	Sterol	muscle
campesterol	0.78	0.381	0.4034	Sterol	muscle
succinylcarnitine	0.86	0.255	0.4034	TCA Cycle	muscle
fumarate	0.81	0.3166	0.4034	TCA Cycle	muscle
dimethylarginine (SDMA + ADMA)	1.18	0.3261	0.4034	Urea cycle; Arginine and Proline Metabolism	muscle
arginine	1.14	0.3587	0.4034	Urea cycle; Arginine and Proline Metabolism	muscle
palmitoylcarnitine	0.64	0.4102	0.4079	Fatty Acid Metabolism(Acyl Carnitine)	muscle
histidine	0.9	0.4054	0.4079	Histidine Metabolism	muscle
N-acetylmethionine	1.09	0.4076	0.4079	Methionine, Cysteine, SAM and Taurine Metabolism	muscle
creatine	1.05	0.4132	0.4082	Creatine Metabolism	muscle
ascorbate (Vitamin C)	0.87	0.4232	0.4098	Ascorbate and Aldarate Metabolism	muscle
1,2-dipalmitoylglycerol	0.79	0.4642	0.4098	Diacylglycerol	muscle
glycylvaline	0.92	0.4511	0.4098	Dipeptide	muscle
2-aminoheptanoate	1.24	0.4772	0.4098	Fatty Acid, Amino	muscle
mannose-6-phosphate	1.6	0.4393	0.4098	Fructose, Mannose and Galactose Metabolism	muscle
cysteine-glutathione disulfide	0.91	0.4412	0.4098	Glutathione Metabolism	muscle
glutathione, reduced (GSH)	0.92	0.4474	0.4098	Glutathione Metabolism	muscle
glycerol 3-phosphate (G3P)	0.93	0.4424	0.4098	Glycerolipid Metabolism	muscle
inositol 1-phosphate (I1P)	0.86	0.4759	0.4098	Inositol Metabolism	muscle
3-hydroxyisobutyrate	0.7	0.419	0.4098	Leucine, Isoleucine and Valine Metabolism	muscle
stearate (18:0)	1.07	0.4486	0.4098	Long Chain Fatty Acid	muscle
myristoleate (14:1n5)	1.1	0.467	0.4098	Long Chain Fatty Acid	muscle
palmitoleate (16:1n7)	1.07	0.4738	0.4098	Long Chain Fatty Acid	muscle
pipecolate	0.94	0.4617	0.4098	Lysine Metabolism	muscle
1-linoleoylglycerophosphoethanolamine*	1.16	0.4246	0.4098	Lysolipid	muscle
1-linoleoylglycerophosphocholine (18:2n6)	0.63	0.4528	0.4098	Lysolipid	muscle
1-stearoylglycerophosphoinositol	1.14	0.4572	0.4098	Lysolipid	muscle
1-palmitoylplasmenylethanolamine*	1.17	0.4703	0.4098	Lysolipid	muscle
1-stearoylglycerol (1-monostearin)	0.9	0.4517	0.4098	Monoacylglycerol	muscle
2-oleoylglycerol (2-monoolein)	1.12	0.4612	0.4098	Monoacylglycerol	muscle
nicotinamide adenine dinucleotide (NAD+)	0.68	0.4373	0.4098	Nicotinate and Nicotinamide Metabolism	muscle
inosine	1.13	0.4323	0.4098	Purine Metabolism, (Hypo)Xanthine/Inosine containing	muscle
uracil	1.29	0.4786	0.4098	Pyrimidine Metabolism, Uracil containing	muscle
ornithine	1.19	0.4258	0.4098	Urea cycle; Arginine and Proline Metabolism	muscle
1-oleoylplasmenylethanolamine*	1.12	0.4886	0.4146	Lysolipid	muscle
1-stearoylglycerophosphoglycerol	0.85	0.4896	0.4146	Lysolipid	muscle
stearoylcarnitine	0.62	0.4965	0.4181	Fatty Acid Metabolism(Acyl Carnitine)	muscle
1-palmitoylglycerophosphoinositol*	1.16	0.5031	0.4214	Lysolipid	muscle
alanine	0.94	0.5097	0.4217	Alanine and Aspartate Metabolism	muscle
phenylalanylalanine	1.14	0.5199	0.4217	Dipeptide	muscle
N-acetylcarnosine	1.1	0.5179	0.4217	Dipeptide Derivative	muscle
oleoylcarnitine	0.69	0.5144	0.4217	Fatty Acid Metabolism(Acyl Carnitine)	muscle
2-docosahexaenoylglycerophosphocholine*	0.72	0.5103	0.4217	Lysolipid	muscle
caprate (10:0)	0.95	0.5182	0.4217	Medium Chain Fatty Acid	muscle
propionylcarnitine	1.11	0.5345	0.4219	Fatty Acid Metabolism (also BCAA Metabolism)	muscle
palmitate (16:0)	1.08	0.5473	0.4219	Long Chain Fatty Acid	muscle
nonadecanoate (19:0)	1.07	0.5503	0.4219	Long Chain Fatty Acid	muscle
glutarate (pentanedioate)	0.83	0.5331	0.4219	Lysine Metabolism	muscle
2-oleoylglycerophosphoethanolamine*	0.95	0.5298	0.4219	Lysolipid	muscle
2-docosapentaenoylglycerophosphocholine (22:5n3)*	0.75	0.5324	0.4219	Lysolipid	muscle
1-myristoylglycerophosphocholine (14:0)	0.78	0.5462	0.4219	Lysolipid	muscle
2-hydroxybutyrate (AHB)	1.13	0.5397	0.4219	Methionine, Cysteine, SAM and Taurine Metabolism	muscle
choline	0.93	0.5237	0.4219	Phospholipid Metabolism	muscle
glycerophosphorylcholine (GPC)	0.96	0.5459	0.4219	Phospholipid Metabolism	muscle
uridine	1.05	0.5479	0.4219	Pyrimidine Metabolism, Uracil containing	muscle
homoserine	1.24	0.5642	0.4275	Glycine, Serine and Threonine Metabolism	muscle
1,5-anhydroglucitol (1,5-AG)	1.12	0.5659	0.4275	Glycolysis, Gluconeogenesis, and Pyruvate Metabolism	muscle
nicotinamide	0.96	0.5639	0.4275	Nicotinate and Nicotinamide Metabolism	muscle
glutamate	1.05	0.5713	0.4292	Glutamate Metabolism	muscle
1-palmitoleoylglycerophosphoethanolamine*	0.87	0.5765	0.4292	Lysolipid	muscle
stearoyl sphingomyelin	0.97	0.5759	0.4292	Sphingolipid Metabolism	muscle
pyrophosphate (PPi)	0.88	0.5818	0.4311	Oxidative Phosphorylation	muscle
octanoylcarnitine	1.1	0.6056	0.4321	Fatty Acid Metabolism(Acyl Carnitine)	muscle
galactitol (dulcitol)	0.9	0.6034	0.4321	Fructose, Mannose and Galactose Metabolism	muscle
2-phosphoglycerate	0.87	0.5915	0.4321	Glycolysis, Gluconeogenesis, and Pyruvate Metabolism	muscle
glycerate	0.86	0.6035	0.4321	Glycolysis, Gluconeogenesis, and Pyruvate Metabolism	muscle
valine	1.04	0.601	0.4321	Leucine, Isoleucine and Valine Metabolism	muscle
10-heptadecenoate (17:1n7)	1.04	0.5925	0.4321	Long Chain Fatty Acid	muscle
1-oleoylglycerophosphocholine (18:1)	0.81	0.5962	0.4321	Lysolipid	muscle
7-ketocholesterol	0.84	0.6028	0.4321	Sterol	muscle
erucate (22:1n9)	1.1	0.6158	0.4374	Long Chain Fatty Acid	muscle
myo-inositol	0.91	0.646	0.4509	Inositol Metabolism	muscle
2-arachidonoylglycerophosphoinositol*	0.96	0.6422	0.4509	Lysolipid	muscle
ribulose	1.17	0.6466	0.4509	Pentose Metabolism	muscle
taurocholate	0.67	0.6415	0.4509	Primary Bile Acid Metabolism	muscle
anserine	0.98	0.6553	0.4523	Dipeptide Derivative	muscle
2-aminooctanoate	1.1	0.6692	0.4523	Fatty Acid, Amino	muscle
glucose-6-phosphate (G6P)	1.36	0.6525	0.4523	Glycolysis, Gluconeogenesis, and Pyruvate Metabolism	muscle
1-margaroylglycerophosphoethanolamine*	1.09	0.6638	0.4523	Lysolipid	muscle
5-methylthioadenosine (MTA)	1.12	0.6671	0.4523	Polyamine Metabolism	muscle
docosapentaenoate (n6 DPA; 22:5n6)	1.06	0.6605	0.4523	Polyunsaturated Fatty Acid (n3 and n6)	muscle
beta-sitosterol	1.19	0.6574	0.4523	Sterol	muscle
alanylleucine	1.15	0.6876	0.4556	Dipeptide	muscle
scyllo-inositol	1.12	0.6887	0.4556	Inositol Metabolism	muscle
2-stearoylglycerophosphoinositol*	1.1	0.6818	0.4556	Lysolipid	muscle
2-palmitoylglycerophosphoethanolamine*	1.05	0.6834	0.4556	Lysolipid	muscle
adenosine 5'-diphosphate (ADP)	1.13	0.687	0.4556	Purine Metabolism, Adenine containing	muscle
cytidine	1.09	0.694	0.4571	Pyrimidine Metabolism, Cytidine containing	muscle
caproate (6:0)	0.93	0.715	0.4689	Medium Chain Fatty Acid	muscle
palmitoyl ethanolamide	0.94	0.7184	0.4692	Endocannabinoid	muscle
tryptophan	0.97	0.7224	0.4698	Tryptophan Metabolism	muscle
4-hydroxyhippurate	0.93	0.7453	0.4725	Benzoate Metabolism	muscle
alanyltyrosine	1.11	0.7335	0.4725	Dipeptide	muscle
threonylleucine	1.12	0.7396	0.4725	Dipeptide	muscle
1-palmitoylglycerophosphocholine (16:0)	1.03	0.7502	0.4725	Lysolipid	muscle
1-oleoylglycerophosphoethanolamine	0.98	0.7506	0.4725	Lysolipid	muscle
sedoheptulose-7-phosphate	1.04	0.7484	0.4725	Pentose Phosphate Pathway	muscle
p-cresol sulfate	0.79	0.7522	0.4725	Phenylalanine and Tyrosine Metabolism	muscle
tyrosine	1.03	0.7553	0.4725	Phenylalanine and Tyrosine Metabolism	muscle
palmitoyl sphingomyelin	0.97	0.7412	0.4725	Sphingolipid Metabolism	muscle
trans-4-hydroxyproline	0.97	0.7573	0.4725	Urea cycle; Arginine and Proline Metabolism	muscle
4-hydroxybutyrate (GHB)	1.05	0.7651	0.4755	Fatty Acid, Monohydroxy	muscle
2-palmitoylglycerophosphocholine*	0.96	0.7775	0.4808	Lysolipid	muscle
pelargonate (9:0)	1.03	0.7799	0.4808	Medium Chain Fatty Acid	muscle
glutamine-leucine	1.1	0.7924	0.483	Dipeptide	muscle
trans-urocanate	1.02	0.7884	0.483	Histidine Metabolism	muscle
eicosenoate (20:1n9 or 11)	0.92	0.7929	0.483	Long Chain Fatty Acid	muscle
N-acetylneuraminate	1.02	0.8005	0.4849	Aminosugar Metabolism	muscle
2-linoleoylglycerophosphoethanolamine*	1.06	0.8054	0.4849	Lysolipid	muscle
adenosine 5'-monophosphate (AMP)	0.98	0.8052	0.4849	Purine Metabolism, Adenine containing	muscle
docosadienoate (22:2n6)	0.97	0.8094	0.4854	Polyunsaturated Fatty Acid (n3 and n6)	muscle
N-acetylaspartate (NAA)	0.9	0.8198	0.4856	Alanine and Aspartate Metabolism	muscle
sorbitol	1.08	0.8215	0.4856	Fructose, Mannose and Galactose Metabolism	muscle
2-methylbutyrylcarnitine (C5)	0.92	0.8223	0.4856	Leucine, Isoleucine and Valine Metabolism	muscle
docosahexaenoate (DHA; 22:6n3)	1	0.8165	0.4856	Polyunsaturated Fatty Acid (n3 and n6)	muscle
asparagine	1.04	0.8294	0.4869	Alanine and Aspartate Metabolism	muscle
erythritol	0.93	0.8308	0.4869	Food Component/Plant	muscle
glycerol 2-phosphate	1	0.8536	0.4905	Chemical	muscle
N-acetyl-aspartyl-glutamate (NAAG)	0.94	0.8541	0.4905	Glutamate Metabolism	muscle
isovalerylcarnitine	0.9	0.8561	0.4905	Leucine, Isoleucine and Valine Metabolism	muscle
S-adenosylhomocysteine (SAH)	1.06	0.8532	0.4905	Methionine, Cysteine, SAM and Taurine Metabolism	muscle
7-alpha-hydroxycholesterol	1	0.8543	0.4905	Sterol	muscle
C-glycosyltryptophan*	1.09	0.8421	0.4905	Tryptophan Metabolism	muscle
allantoin	0.97	0.8598	0.4908	Purine Metabolism, (Hypo)Xanthine/Inosine containing	muscle
isobutyrylcarnitine	0.91	0.8695	0.4927	Leucine, Isoleucine and Valine Metabolism	muscle
riboflavin (Vitamin B2)	1.05	0.8678	0.4927	Riboflavin Metabolism	muscle
Isobar: pentulose 5-phosphates	0.97	0.873	0.4929	Pentose Phosphate Pathway	muscle
beta-alanine	0.98	0.8785	0.4942	Pyrimidine Metabolism, Uracil containing	muscle
5-aminovalerate	1.1	0.8906	0.499	Lysine Metabolism	muscle
methylphosphate	0.97	0.8935	0.499	Purine and Pyrimidine Metabolism	muscle
cis-vaccenate (18:1n7)	0.99	0.8982	0.4998	Long Chain Fatty Acid	muscle
urea	1	0.9162	0.5079	Urea cycle; Arginine and Proline Metabolism	muscle
N-delta-acetylornithine*	1.03	0.9208	0.5087	Urea cycle; Arginine and Proline Metabolism	muscle
methionine sulfoxide	1.01	0.9264	0.51	Methionine, Cysteine, SAM and Taurine Metabolism	muscle
serylvaline	1.02	0.9336	0.5121	Dipeptide	muscle
phenylalanylserine	1.1	0.9409	0.5124	Dipeptide	muscle
xanthine	1	0.9393	0.5124	Purine Metabolism, (Hypo)Xanthine/Inosine containing	muscle
acetylcarnitine	1.02	0.9449	0.5128	Fatty Acid Metabolism(Acyl Carnitine)	muscle
7-beta-hydroxycholesterol	0.94	0.9505	0.5141	Sterol	muscle
cholestanol	1.02	0.9631	0.519	Sterol	muscle
1-stearoylglycerophosphocholine (18:0)	0.86	0.9709	0.5214	Lysolipid	muscle
arabitol	1.02	0.9861	0.5277	Pentose Metabolism	muscle
leucylserine	1	1	0.5315	Dipeptide	muscle
adenine	1	0.997	0.5315	Purine Metabolism, Adenine containing	muscle
ophthalmate	9.48	3.6063e-09	1.1258e-06	Glutathione Metabolism	serum
glutarylcarnitine (C5)	2.12	1.9997e-06	0.0003	Lysine Metabolism	serum
betaine	1.58	1.7816e-05	0.0019	Glycine, Serine and Threonine Metabolism	serum
dimethylglycine	1.95	0.0003	0.0215	Glycine, Serine and Threonine Metabolism	serum
2-aminobutyrate	2.19	0.0003	0.0215	Methionine, Cysteine, SAM and Taurine Metabolism	serum
3-hydroxybutyrate (BHBA)	3	0.0004	0.0216	Ketone Bodies	serum
gamma-glutamylvaline	1.76	0.0005	0.0222	Gamma-glutamyl Amino Acid	serum
pantothenate	0.62	0.0006	0.0232	Pantothenate and CoA Metabolism	serum
metacryloyl glycine	2.7	0.0014	0.0352	Chemical	serum
5-oxoproline	1.49	0.0013	0.0352	Glutathione Metabolism	serum
glycine	1.58	0.0012	0.0352	Glycine, Serine and Threonine Metabolism	serum
1-oleoylglycerol (1-monoolein)	0.45	0.0012	0.0352	Monoacylglycerol	serum
N-acetylglycine	2.39	0.0027	0.0592	Glycine, Serine and Threonine Metabolism	serum
cis-vaccenate (18:1n7)	0.6	0.0026	0.0592	Long Chain Fatty Acid	serum
citrulline	1.2	0.0028	0.0592	Urea cycle; Arginine and Proline Metabolism	serum
dihomo-linolenate (20:3n3 or n6)	0.69	0.0032	0.0618	Polyunsaturated Fatty Acid (n3 and n6)	serum
eicosapentaenoate (EPA; 20:5n3)	0.61	0.0037	0.0683	Polyunsaturated Fatty Acid (n3 and n6)	serum
hydroxybutyrylcarnitine*	2.25	0.0041	0.0713	Fatty Acid Metabolism(Acyl Carnitine)	serum
7-alpha-hydroxy-3-oxo-4-cholestenoate (7-Hoca)	3.78	0.0046	0.0755	Sterol	serum
valerylglycine	1.54	0.0051	0.0759	Fatty Acid Metabolism(Acyl Glycine)	serum
heptanoate (7:0)	0.73	0.005	0.0759	Medium Chain Fatty Acid	serum
palmitoylcarnitine	1.53	0.0059	0.0834	Fatty Acid Metabolism(Acyl Carnitine)	serum
3-methylglutarylcarnitine (C6)	1.85	0.0065	0.0885	Leucine, Isoleucine and Valine Metabolism	serum
gamma-glutamyl-2-aminobutyrate	1.84	0.0081	0.101	Gamma-glutamyl Amino Acid	serum
glutamine	1.13	0.0078	0.101	Glutamate Metabolism	serum
tigloylglycine	1.69	0.0094	0.1019	Leucine, Isoleucine and Valine Metabolism	serum
palmitate (16:0)	0.8	0.0094	0.1019	Long Chain Fatty Acid	serum
eicosenoate (20:1n9 or 11)	0.78	0.0095	0.1019	Long Chain Fatty Acid	serum
palmitoleate (16:1n7)	0.67	0.0093	0.1019	Long Chain Fatty Acid	serum
erythronate*	0.73	0.0103	0.1045	Aminosugar Metabolism	serum
butyrylglycine	1.76	0.0114	0.1045	Fatty Acid Metabolism (also BCAA Metabolism)	serum
3-methylcrotonylglycine	1.54	0.0113	0.1045	Leucine, Isoleucine and Valine Metabolism	serum
caprate (10:0)	0.67	0.0107	0.1045	Medium Chain Fatty Acid	serum
6-beta-hydroxylithocholate	2.59	0.0111	0.1045	Secondary Bile Acid Metabolism	serum
glycolate (hydroxyacetate)	1.61	0.0123	0.1098	Chemical	serum
threonine	1.3	0.0134	0.1158	Glycine, Serine and Threonine Metabolism	serum
acetylcarnitine	1.43	0.0141	0.119	Fatty Acid Metabolism(Acyl Carnitine)	serum
gamma-glutamylisoleucine*	1.36	0.0149	0.1223	Gamma-glutamyl Amino Acid	serum
gamma-glutamylthreonine*	1.49	0.018	0.1441	Gamma-glutamyl Amino Acid	serum
serine	1.28	0.0206	0.1577	Glycine, Serine and Threonine Metabolism	serum
proline	1.19	0.0207	0.1577	Urea cycle; Arginine and Proline Metabolism	serum
myristate (14:0)	0.78	0.0217	0.161	Long Chain Fatty Acid	serum
1-linoleoylglycerophosphocholine (18:2n6)	1.17	0.0229	0.1666	Lysolipid	serum
homocitrulline	1.26	0.0238	0.169	Urea cycle; Arginine and Proline Metabolism	serum
1-palmitoylglycerophosphocholine (16:0)	1.26	0.025	0.1699	Lysolipid	serum
alpha-muricholate	2.57	0.0249	0.1699	Primary Bile Acid Metabolism	serum
pentadecanoate (15:0)	1.63	0.0281	0.1807	Long Chain Fatty Acid	serum
1-palmitoleoylglycerophosphocholine (16:1)*	0.77	0.0273	0.1807	Lysolipid	serum
1-linoleoylglycerol (1-monolinolein)	0.66	0.0284	0.1807	Monoacylglycerol	serum
palmitoyl ethanolamide	0.75	0.0309	0.1915	Endocannabinoid	serum
4-hydroxyphenylpyruvate	0.66	0.0313	0.1915	Phenylalanine and Tyrosine Metabolism	serum
fructose	0.79	0.0349	0.2098	Fructose, Mannose and Galactose Metabolism	serum
10-heptadecenoate (17:1n7)	0.76	0.0368	0.2167	Long Chain Fatty Acid	serum
hippurate	0.18	0.0384	0.2222	Benzoate Metabolism	serum
hexanoylglycine	1.54	0.0421	0.239	Fatty Acid Metabolism(Acyl Glycine)	serum
hexanoylcarnitine	1.39	0.0453	0.2445	Fatty Acid Metabolism(Acyl Carnitine)	serum
3-phosphoglycerate	2.25	0.0462	0.2445	Glycolysis, Gluconeogenesis, and Pyruvate Metabolism	serum
alpha-hydroxyisovalerate	0.77	0.0447	0.2445	Leucine, Isoleucine and Valine Metabolism	serum
nicotinamide	1.44	0.0457	0.2445	Nicotinate and Nicotinamide Metabolism	serum
cholate	3.47	0.0478	0.2489	Primary Bile Acid Metabolism	serum
1-docosapentaenoylglycerophosphocholine (22:5n3)*	1.53	0.0497	0.2531	Lysolipid	serum
docosapentaenoate (n3 DPA; 22:5n3)	0.8	0.0503	0.2531	Polyunsaturated Fatty Acid (n3 and n6)	serum
ribose	1.53	0.0517	0.2563	Pentose Metabolism	serum
2-ethylhexanoate	0.86	0.0628	0.2749	Chemical	serum
gamma-glutamyltyrosine	1.45	0.0586	0.2749	Gamma-glutamyl Amino Acid	serum
gamma-glutamylleucine	1.31	0.0624	0.2749	Gamma-glutamyl Amino Acid	serum
N-acetylleucine	1.24	0.0643	0.2749	Leucine, Isoleucine and Valine Metabolism	serum
1-palmitoleoylglycerophosphoethanolamine*	0.69	0.0578	0.2749	Lysolipid	serum
S-methylcysteine	0.75	0.058	0.2749	Methionine, Cysteine, SAM and Taurine Metabolism	serum
2-linoleoylglycerol (2-monolinolein)	0.63	0.0631	0.2749	Monoacylglycerol	serum
phenol sulfate	0.56	0.0635	0.2749	Phenylalanine and Tyrosine Metabolism	serum
cholesterol	0.84	0.061	0.2749	Sterol	serum
campesterol	0.74	0.0635	0.2749	Sterol	serum
cinnamoylglycine	0.47	0.0666	0.2787	Food Component/Plant	serum
imidazole propionate	2.34	0.0678	0.2787	Histidine Metabolism	serum
2-hydroxy-3-methylvalerate	0.72	0.0672	0.2787	Leucine, Isoleucine and Valine Metabolism	serum
1,5-anhydroglucitol (1,5-AG)	1.22	0.069	0.2799	Glycolysis, Gluconeogenesis, and Pyruvate Metabolism	serum
N-acetylalanine	1.41	0.072	0.2818	Alanine and Aspartate Metabolism	serum
gulono-1,4-lactone	1.45	0.0722	0.2818	Ascorbate and Aldarate Metabolism	serum
4-methyl-2-oxopentanoate	1.27	0.071	0.2818	Leucine, Isoleucine and Valine Metabolism	serum
glycocholate	3.06	0.0744	0.2833	Primary Bile Acid Metabolism	serum
N1-methyladenosine	1.3	0.0744	0.2833	Purine Metabolism, Adenine containing	serum
anserine	1.48	0.0775	0.2916	Dipeptide Derivative	serum
creatinine	0.49	0.0864	0.3176	Creatine Metabolism	serum
oleate (18:1n9)	0.81	0.0865	0.3176	Long Chain Fatty Acid	serum
1-linoleoylglycerophosphoinositol*	1.27	0.0891	0.3233	Lysolipid	serum
coprostanol	0.68	0.0902	0.3236	Sterol	serum
trans-urocanate	1.5	0.0917	0.3252	Histidine Metabolism	serum
2-palmitoleoylglycerophosphocholine*	0.75	0.0951	0.3264	Lysolipid	serum
allantoin	1.13	0.0945	0.3264	Purine Metabolism, (Hypo)Xanthine/Inosine containing	serum
corticosterone	1.79	0.0932	0.3264	Steroid	serum
myristoylcarnitine	1.25	0.0993	0.3369	Fatty Acid Metabolism(Acyl Carnitine)	serum
gamma-glutamylmethionine	0.65	0.1074	0.3421	Gamma-glutamyl Amino Acid	serum
1-eicosatrienoylglycerophosphoethanolamine*	0.74	0.1073	0.3421	Lysolipid	serum
2-oleoylglycerol (2-monoolein)	0.5	0.1071	0.3421	Monoacylglycerol	serum
mead acid (20:3n9)	0.8	0.1052	0.3421	Polyunsaturated Fatty Acid (n3 and n6)	serum
pseudouridine	1.14	0.1071	0.3421	Pyrimidine Metabolism, Uracil containing	serum
citrate	1.17	0.1042	0.3421	TCA Cycle	serum
2-hydroxyisobutyrate	0.74	0.1106	0.3487	Chemical	serum
arachidonate (20:4n6)	0.9	0.1128	0.352	Polyunsaturated Fatty Acid (n3 and n6)	serum
N-octanoylglycine	1.45	0.1187	0.3606	Fatty Acid Metabolism(Acyl Glycine)	serum
3-dehydrocholate	1.73	0.119	0.3606	Secondary Bile Acid Metabolism	serum
beta-sitosterol	0.71	0.1185	0.3606	Sterol	serum
2'-deoxyuridine	1.14	0.1214	0.3643	Pyrimidine Metabolism, Uracil containing	serum
methylphosphate	0.67	0.1229	0.3655	Purine and Pyrimidine Metabolism	serum
sorbitol	0.76	0.1268	0.3735	Fructose, Mannose and Galactose Metabolism	serum
stearate (18:0)	0.91	0.1359	0.3964	Long Chain Fatty Acid	serum
2-methylbutyrylcarnitine (C5)	1.36	0.1394	0.4031	Leucine, Isoleucine and Valine Metabolism	serum
alanylalanine	0.81	0.1482	0.4099	Dipeptide	serum
N-acetylglutamate	1.48	0.1443	0.4099	Glutamate Metabolism	serum
inositol 1-phosphate (I1P)	0.81	0.1458	0.4099	Inositol Metabolism	serum
2-palmitoylglycerophosphocholine*	1.22	0.1484	0.4099	Lysolipid	serum
2-palmitoylglycerophosphoethanolamine*	0.9	0.1477	0.4099	Lysolipid	serum
2'-deoxycytidine	1.28	0.1519	0.4129	Pyrimidine Metabolism, Cytidine containing	serum
orotate	0.67	0.1521	0.4129	Pyrimidine Metabolism, Orotate containing	serum
N-acetylthreonine	1.23	0.1596	0.4284	Glycine, Serine and Threonine Metabolism	serum
beta-muricholate	1.74	0.1606	0.4284	Primary Bile Acid Metabolism	serum
isobutyrylcarnitine	1.28	0.1659	0.4389	Leucine, Isoleucine and Valine Metabolism	serum
deoxycarnitine	1.21	0.1771	0.4434	Carnitine Metabolism	serum
3-dehydrocarnitine*	0.73	0.1746	0.4434	Carnitine Metabolism	serum
glucose	0.89	0.1706	0.4434	Glycolysis, Gluconeogenesis, and Pyruvate Metabolism	serum
2-arachidonoylglycerophosphoethanolamine*	0.79	0.1724	0.4434	Lysolipid	serum
laurate (12:0)	0.86	0.1751	0.4434	Medium Chain Fatty Acid	serum
3-ureidopropionate	1.35	0.1775	0.4434	Pyrimidine Metabolism, Uracil containing	serum
pro-hydroxy-pro	1.24	0.1759	0.4434	Urea cycle; Arginine and Proline Metabolism	serum
2-hydroxystearate	0.85	0.1822	0.4515	Fatty Acid, Monohydroxy	serum
N6-acetyllysine	1.19	0.1842	0.4527	Lysine Metabolism	serum
alpha-hydroxyisocaproate	0.77	0.1943	0.474	Leucine, Isoleucine and Valine Metabolism	serum
15-methylpalmitate (isobar with 2-methylpalmitate)	1.15	0.1997	0.4833	Fatty Acid, Branched	serum
stearoylcarnitine	1.18	0.2068	0.4866	Fatty Acid Metabolism(Acyl Carnitine)	serum
stachydrine	2.11	0.2048	0.4866	Food Component/Plant	serum
1-methylimidazoleacetate	1.17	0.2056	0.4866	Histidine Metabolism	serum
beta-alanine	1.49	0.2073	0.4866	Pyrimidine Metabolism, Uracil containing	serum
3-methyl-2-oxovalerate	1.18	0.2122	0.4944	Leucine, Isoleucine and Valine Metabolism	serum
lactate	0.86	0.2171	0.5021	Glycolysis, Gluconeogenesis, and Pyruvate Metabolism	serum
erucate (22:1n9)	0.79	0.224	0.5026	Long Chain Fatty Acid	serum
1-arachidonoylglycerophosphoethanolamine*	0.87	0.2264	0.5026	Lysolipid	serum
ribulose	1.31	0.2261	0.5026	Pentose Metabolism	serum
thymidine	1.14	0.2218	0.5026	Pyrimidine Metabolism, Thymine containing	serum
stearoyl sphingomyelin	1.53	0.227	0.5026	Sphingolipid Metabolism	serum
pyridoxate	1.15	0.2203	0.5026	Vitamin B6 Metabolism	serum
N-delta-acetylornithine*	0.8	0.2305	0.5068	Urea cycle; Arginine and Proline Metabolism	serum
1-stearoylglycerol (1-monostearin)	0.76	0.2331	0.5089	Monoacylglycerol	serum
17-methylstearate	1.17	0.236	0.5112	Fatty Acid, Branched	serum
mannose	1.14	0.2374	0.5112	Fructose, Mannose and Galactose Metabolism	serum
2-docosahexaenoylglycerophosphocholine*	1.22	0.2394	0.512	Lysolipid	serum
TDTEDKGEFLSEGGGV*	0.77	0.2419	0.5138	Fibrinogen Cleavage Peptide	serum
2-hydroxypalmitate	1.12	0.2508	0.5271	Fatty Acid, Monohydroxy	serum
arabitol	1.38	0.2516	0.5271	Pentose Metabolism	serum
carnitine	0.87	0.255	0.5308	Carnitine Metabolism	serum
octanoylcarnitine	1.27	0.2611	0.5327	Fatty Acid Metabolism(Acyl Carnitine)	serum
1-margaroylglycerophosphocholine (17:0)	1.73	0.2587	0.5327	Lysolipid	serum
methionine	0.92	0.2594	0.5327	Methionine, Cysteine, SAM and Taurine Metabolism	serum
N-acetylphenylalanine	1.11	0.2796	0.5669	Phenylalanine and Tyrosine Metabolism	serum
N-acetyltyrosine	0.83	0.2869	0.5778	Phenylalanine and Tyrosine Metabolism	serum
gamma-glutamyltryptophan	0.86	0.2897	0.5781	Gamma-glutamyl Amino Acid	serum
bradykinin, des-arg(9)	1.96	0.2907	0.5781	Polypeptide	serum
2-hydroxyglutarate	1.18	0.2928	0.5786	Fatty Acid, Dicarboxylate	serum
asparagine	0.83	0.3052	0.5805	Alanine and Aspartate Metabolism	serum
creatine	1.13	0.3005	0.5805	Creatine Metabolism	serum
pipecolate	0.94	0.3055	0.5805	Lysine Metabolism	serum
1-oleoylglycerophosphoethanolamine	1.18	0.2998	0.5805	Lysolipid	serum
taurine	0.62	0.3025	0.5805	Methionine, Cysteine, SAM and Taurine Metabolism	serum
p-cresol sulfate	1.04	0.3068	0.5805	Phenylalanine and Tyrosine Metabolism	serum
docosadienoate (22:2n6)	0.88	0.2981	0.5805	Polyunsaturated Fatty Acid (n3 and n6)	serum
riboflavin (Vitamin B2)	1.21	0.3109	0.5847	Riboflavin Metabolism	serum
nonadecanoate (19:0)	1.09	0.3185	0.5849	Long Chain Fatty Acid	serum
1-palmitoylglycerol (1-monopalmitin)	0.73	0.3154	0.5849	Monoacylglycerol	serum
docosapentaenoate (n6 DPA; 22:5n6)	1.15	0.3181	0.5849	Polyunsaturated Fatty Acid (n3 and n6)	serum
tauro(alpha + beta)muricholate	0.43	0.313	0.5849	Primary Bile Acid Metabolism	serum
4-hydroxybutyrate (GHB)	0.79	0.3219	0.585	Fatty Acid, Monohydroxy	serum
1-stearoylglycerophosphocholine (18:0)	1.35	0.3235	0.585	Lysolipid	serum
arginine	0.91	0.3242	0.585	Urea cycle; Arginine and Proline Metabolism	serum
histidine	0.92	0.3337	0.5948	Histidine Metabolism	serum
2-stearoylglycerophosphocholine*	1.74	0.3353	0.5948	Lysolipid	serum
phenylacetylglycine	1.26	0.3351	0.5948	Phenylalanine and Tyrosine Metabolism	serum
myristoleate (14:1n5)	0.87	0.3381	0.5964	Long Chain Fatty Acid	serum
linolenate [alpha or gamma; (18:3n3 or 6)]	0.9	0.3534	0.6198	Polyunsaturated Fatty Acid (n3 and n6)	serum
2-docosahexaenoylglycerophosphoethanolamine*	1.16	0.361	0.6296	Lysolipid	serum
gamma-glutamylglutamine	1.18	0.3809	0.6485	Gamma-glutamyl Amino Acid	serum
fucose	0.84	0.3794	0.6485	Pentose Metabolism	serum
taurocholate	3.39	0.3782	0.6485	Primary Bile Acid Metabolism	serum
uracil	1.23	0.3748	0.6485	Pyrimidine Metabolism, Uracil containing	serum
trans-4-hydroxyproline	1.05	0.3822	0.6485	Urea cycle; Arginine and Proline Metabolism	serum
homoserine	1.33	0.3876	0.6502	Glycine, Serine and Threonine Metabolism	serum
1-myristoylglycerophosphocholine (14:0)	1.12	0.387	0.6502	Lysolipid	serum
serotonin (5HT)	1.27	0.3895	0.6502	Tryptophan Metabolism	serum
1-arachidoylglycerophosphocholine (20:0)	1.72	0.3955	0.6533	Lysolipid	serum
12-dehydrocholate	2.46	0.3939	0.6533	Secondary Bile Acid Metabolism	serum
glucuronate	1.12	0.3994	0.6562	Aminosugar Metabolism	serum
tyrosine	0.9	0.402	0.657	Phenylalanine and Tyrosine Metabolism	serum
stearate, methyl ester	0.9	0.4107	0.6678	Fatty Acid, Methyl Ester	serum
isovalerylglycine	1.18	0.4161	0.673	Leucine, Isoleucine and Valine Metabolism	serum
pelargonate (9:0)	0.92	0.4235	0.681	Medium Chain Fatty Acid	serum
dihomo-linoleate (20:2n6)	0.92	0.4254	0.681	Polyunsaturated Fatty Acid (n3 and n6)	serum
tryptophan	0.89	0.4308	0.6862	Tryptophan Metabolism	serum
1-dihomo-linoleoylglycerophosphocholine (20:2n6)*	1.31	0.4353	0.6899	Lysolipid	serum
glycerol	0.94	0.438	0.6906	Glycerolipid Metabolism	serum
2-docosapentaenoylglycerophosphocholine (22:5n3)*	1.12	0.4408	0.6915	Lysolipid	serum
threonate	0.91	0.4519	0.6929	Ascorbate and Aldarate Metabolism	serum
benzoate	0.95	0.4485	0.6929	Benzoate Metabolism	serum
butyrylcarnitine	0.84	0.451	0.6929	Fatty Acid Metabolism (also BCAA Metabolism)	serum
heme	1.52	0.4466	0.6929	Hemoglobin and Porphyrin Metabolism	serum
caproate (6:0)	0.89	0.4572	0.6929	Medium Chain Fatty Acid	serum
2-hydroxybutyrate (AHB)	1.17	0.4528	0.6929	Methionine, Cysteine, SAM and Taurine Metabolism	serum
alpha-tocopherol	0.9	0.4567	0.6929	Tocopherol Metabolism	serum
beta-hydroxyisovaleroylcarnitine	1.14	0.4614	0.6933	Leucine, Isoleucine and Valine Metabolism	serum
1-docosahexaenoylglycerophosphoethanolamine*	0.92	0.4619	0.6933	Lysolipid	serum
erythrulose	0.86	0.4742	0.695	Advanced Glycation End-product	serum
gamma-glutamylphenylalanine	1.11	0.4715	0.695	Gamma-glutamyl Amino Acid	serum
biliverdin	0.85	0.47	0.695	Hemoglobin and Porphyrin Metabolism	serum
hypoxanthine	1.05	0.4731	0.695	Purine Metabolism, (Hypo)Xanthine/Inosine containing	serum
indolelactate	0.91	0.4676	0.695	Tryptophan Metabolism	serum
3-hydroxypropanoate	0.94	0.4822	0.6969	Fatty Acid, Monohydroxy	serum
N-formylmethionine	1.05	0.4814	0.6969	Methionine, Cysteine, SAM and Taurine Metabolism	serum
N-acetyl-beta-alanine	1.12	0.4794	0.6969	Pyrimidine Metabolism, Uracil containing	serum
13-HODE + 9-HODE	0.87	0.4883	0.7025	Fatty Acid, Monohydroxy	serum
1-eicosatrienoylglycerophosphocholine (20:3)*	0.86	0.4933	0.7064	Lysolipid	serum
glycerol 3-phosphate (G3P)	0.78	0.4978	0.7096	Glycerolipid Metabolism	serum
stearamide	0.78	0.5191	0.712	Fatty Acid, Amide	serum
glutathione, oxidized (GSSG)	1.3	0.5158	0.712	Glutathione Metabolism	serum
cysteine-glutathione disulfide	1.12	0.5074	0.712	Glutathione Metabolism	serum
bilirubin (E,E)*	0.77	0.5223	0.712	Hemoglobin and Porphyrin Metabolism	serum
1-nonadecanoylglycerophosphocholine(19:0)*	1.34	0.5217	0.712	Lysolipid	serum
1-palmitoylglycerophosphoglycerol*	1.14	0.515	0.712	Lysolipid	serum
2-myristoylglycerophosphocholine*	0.86	0.5061	0.712	Lysolipid	serum
N-acetylmethionine	0.94	0.5109	0.712	Methionine, Cysteine, SAM and Taurine Metabolism	serum
choline	1.07	0.5144	0.712	Phospholipid Metabolism	serum
3-indoxyl sulfate	1.09	0.5094	0.712	Tryptophan Metabolism	serum
glycerol 2-phosphate	0.78	0.5347	0.7257	Chemical	serum
margarate (17:0)	0.96	0.5421	0.7326	Long Chain Fatty Acid	serum
2-oleoylglycerophosphoethanolamine*	1.08	0.5458	0.7345	Lysolipid	serum
TDTEDKGEFLSEGGGVR*	1.12	0.5518	0.7367	Fibrinogen Cleavage Peptide	serum
1-docosahexaenoylglycerophosphocholine (22:6n3)*	1.06	0.5546	0.7367	Lysolipid	serum
1-arachidonoylglycerophosphocholine (20:4n6)*	1.05	0.5522	0.7367	Lysolipid	serum
pyruvate	0.96	0.58	0.7482	Glycolysis, Gluconeogenesis, and Pyruvate Metabolism	serum
2-arachidoylglycerophosphocholine*	1.3	0.5778	0.7482	Lysolipid	serum
5-dodecenoate (12:1n7)	0.89	0.5689	0.7482	Medium Chain Fatty Acid	serum
tauroursodeoxycholate	1.48	0.5798	0.7482	Secondary Bile Acid Metabolism	serum
succinate	0.87	0.5691	0.7482	TCA Cycle	serum
kynurenine	1.07	0.5761	0.7482	Tryptophan Metabolism	serum
indolepyruvate	0.78	0.5786	0.7482	Tryptophan Metabolism	serum
propionylcarnitine	1.13	0.5857	0.7494	Fatty Acid Metabolism (also BCAA Metabolism)	serum
flavin adenine dinucleotide (FAD)	1.04	0.585	0.7494	Riboflavin Metabolism	serum
4-methylcatechol sulfate	0.59	0.5944	0.7512	Benzoate Metabolism	serum
5-methylthioadenosine (MTA)	1.11	0.5922	0.7512	Polyamine Metabolism	serum
cytidine	1.08	0.5943	0.7512	Pyrimidine Metabolism, Cytidine containing	serum
2-aminooctanoate	1.14	0.598	0.7516	Fatty Acid, Amino	serum
arachidate (20:0)	1.07	0.5994	0.7516	Long Chain Fatty Acid	serum
1-pentadecanoylglycerophosphocholine (15:0)*	1.22	0.6064	0.7572	Lysolipid	serum
lysine	0.96	0.6148	0.7586	Lysine Metabolism	serum
1-linoleoylglycerophosphoethanolamine*	1.05	0.6121	0.7586	Lysolipid	serum
palmitoyl sphingomyelin	0.96	0.6132	0.7586	Sphingolipid Metabolism	serum
2-aminoheptanoate	0.84	0.6236	0.7635	Fatty Acid, Amino	serum
urea	1.1	0.6229	0.7635	Urea cycle; Arginine and Proline Metabolism	serum
docosahexaenoate (DHA; 22:6n3)	1.05	0.6285	0.7665	Polyunsaturated Fatty Acid (n3 and n6)	serum
1-stearoylglycerophosphoinositol	1.11	0.6376	0.7745	Lysolipid	serum
4-vinylphenol sulfate	0.92	0.6495	0.7799	Benzoate Metabolism	serum
adrenate (22:4n6)	0.93	0.6463	0.7799	Polyunsaturated Fatty Acid (n3 and n6)	serum
xanthine	1.95	0.6496	0.7799	Purine Metabolism, (Hypo)Xanthine/Inosine containing	serum
2-aminoadipate	1.1	0.658	0.787	Lysine Metabolism	serum
inosine	1.64	0.6706	0.799	Purine Metabolism, (Hypo)Xanthine/Inosine containing	serum
N-acetyl-aspartyl-glutamate (NAAG)	1.12	0.6827	0.8043	Glutamate Metabolism	serum
2-linoleoylglycerophosphocholine*	1.04	0.6815	0.8043	Lysolipid	serum
1-palmitoylglycerophosphoinositol*	0.96	0.6808	0.8043	Lysolipid	serum
alpha-ketoglutarate	1.08	0.6875	0.8068	TCA Cycle	serum
adenosine 5'-monophosphate (AMP)	0.45	0.692	0.8091	Purine Metabolism, Adenine containing	serum
indolepropionate	0.95	0.6963	0.811	Tryptophan Metabolism	serum
alanine	0.95	0.7111	0.8253	Alanine and Aspartate Metabolism	serum
bilirubin (Z,Z)	0.89	0.7283	0.8421	Hemoglobin and Porphyrin Metabolism	serum
1-palmitoylglycerophosphoethanolamine	0.97	0.7401	0.8526	Lysolipid	serum
isovalerylcarnitine	1.07	0.7525	0.8547	Leucine, Isoleucine and Valine Metabolism	serum
valine	0.98	0.7539	0.8547	Leucine, Isoleucine and Valine Metabolism	serum
2-arachidonoylglycerophosphocholine*	1.06	0.7557	0.8547	Lysolipid	serum
phosphate	1.07	0.7487	0.8547	Oxidative Phosphorylation	serum
glycerophosphorylcholine (GPC)	0.96	0.7454	0.8547	Phospholipid Metabolism	serum
catechol sulfate	1.05	0.7916	0.8549	Benzoate Metabolism	serum
12-HETE	0.89	0.7703	0.8549	Eicosanoid	serum
erythritol	1.52	0.7629	0.8549	Food Component/Plant	serum
gluconate	1.08	0.7969	0.8549	Food Component/Plant	serum
2-methylbutyrylglycine	1.23	0.7883	0.8549	Leucine, Isoleucine and Valine Metabolism	serum
isoleucine	0.98	0.7932	0.8549	Leucine, Isoleucine and Valine Metabolism	serum
1-oleoylplasmenylethanolamine*	1.06	0.7952	0.8549	Lysolipid	serum
1-oleoylglycerophosphocholine (18:1)	1.03	0.7833	0.8549	Lysolipid	serum
2-linolenoylglycerophosphocholine(18:3n3)*	0.96	0.7629	0.8549	Lysolipid	serum
pyrophosphate (PPi)	0.47	0.7879	0.8549	Oxidative Phosphorylation	serum
taurochenodeoxycholate	1.23	0.7739	0.8549	Primary Bile Acid Metabolism	serum
taurodeoxycholate	1.03	0.7931	0.8549	Secondary Bile Acid Metabolism	serum
fumarate	1.08	0.7778	0.8549	TCA Cycle	serum
succinylcarnitine	1.06	0.7958	0.8549	TCA Cycle	serum
ornithine	0.94	0.7917	0.8549	Urea cycle; Arginine and Proline Metabolism	serum
3-hydroxydecanoate	0.98	0.8148	0.8636	Fatty Acid, Monohydroxy	serum
N-acetylglutamine	1.02	0.8106	0.8636	Glutamate Metabolism	serum
1-stearoylglycerophosphoethanolamine	0.98	0.8188	0.8636	Lysolipid	serum
C-glycosyltryptophan*	1.05	0.8165	0.8636	Tryptophan Metabolism	serum
dimethylarginine (SDMA + ADMA)	1.03	0.8128	0.8636	Urea cycle; Arginine and Proline Metabolism	serum
arabinose	0.97	0.8251	0.8673	Pentose Metabolism	serum
linoleate, methyl ester	0.96	0.8307	0.8702	Fatty Acid, Methyl Ester	serum
palmitate, methyl ester	0.97	0.8621	0.8733	Fatty Acid, Methyl Ester	serum
isobutyrylglycine	1.03	0.8637	0.8733	Leucine, Isoleucine and Valine Metabolism	serum
leucine	1.01	0.8629	0.8733	Leucine, Isoleucine and Valine Metabolism	serum
1-linolenoylglycerophosphocholine (18:3n3)*	1.06	0.858	0.8733	Lysolipid	serum
1-palmitoylplasmenylethanolamine*	1.02	0.8382	0.8733	Lysolipid	serum
2-linoleoylglycerophosphoethanolamine*	1.01	0.8716	0.8733	Lysolipid	serum
1-eicosapentaenoylglycerophosphocholine (20:5n3)*	0.93	0.8459	0.8733	Lysolipid	serum
caprylate (8:0)	0.98	0.8675	0.8733	Medium Chain Fatty Acid	serum
cysteine	1.02	0.8467	0.8733	Methionine, Cysteine, SAM and Taurine Metabolism	serum
phenylalanine	0.99	0.8698	0.8733	Phenylalanine and Tyrosine Metabolism	serum
stearidonate (18:4n3)	1.06	0.8583	0.8733	Polyunsaturated Fatty Acid (n3 and n6)	serum
N6-carbamoylthreonyladenosine	1.04	0.8728	0.8733	Purine Metabolism, Adenine containing	serum
uridine	1.03	0.8655	0.8733	Pyrimidine Metabolism, Uracil containing	serum
N-acetyltryptophan	1	0.8601	0.8733	Tryptophan Metabolism	serum
2-oleoylglycerophosphocholine*	1.03	0.8771	0.8743	Lysolipid	serum
xylitol	0.96	0.8793	0.8743	Pentose Metabolism	serum
ascorbate (Vitamin C)	0.82	0.8908	0.8759	Ascorbate and Aldarate Metabolism	serum
tetradecanedioate	1.04	0.8979	0.8759	Fatty Acid, Dicarboxylate	serum
glycerate	0.97	0.895	0.8759	Glycolysis, Gluconeogenesis, and Pyruvate Metabolism	serum
glutarate (pentanedioate)	0.91	0.8908	0.8759	Lysine Metabolism	serum
1-arachidonoylglyercophosphate	0.98	0.8975	0.8759	Lysolipid	serum
urate	1.02	0.8913	0.8759	Purine Metabolism, (Hypo)Xanthine/Inosine containing	serum
1-eicosenoylglycerophosphocholine (20:1n9)*	1.05	0.9023	0.877	Lysolipid	serum
cystine	1.09	0.9045	0.877	Methionine, Cysteine, SAM and Taurine Metabolism	serum
aspartate	0.99	0.9305	0.8776	Alanine and Aspartate Metabolism	serum
azelate (nonanedioate)	1.05	0.9129	0.8776	Fatty Acid, Dicarboxylate	serum
hexadecanedioate	1.03	0.9236	0.8776	Fatty Acid, Dicarboxylate	serum
myo-inositol	1.01	0.9141	0.8776	Inositol Metabolism	serum
3-hydroxyisobutyrate	1.04	0.926	0.8776	Leucine, Isoleucine and Valine Metabolism	serum
2-stearoylglycerophosphoinositol*	0.94	0.9302	0.8776	Lysolipid	serum
3-[3-(sulfooxy)phenyl]propanoic acid	1	0.9139	0.8776	Phenylalanine and Tyrosine Metabolism	serum
linoleate (18:2n6)	1	0.9254	0.8776	Polyunsaturated Fatty Acid (n3 and n6)	serum
5,6-dihydrouracil	1.02	0.9213	0.8776	Pyrimidine Metabolism, Uracil containing	serum
trigonelline (N'-methylnicotinate)	1.05	0.9426	0.8863	Nicotinate and Nicotinamide Metabolism	serum
N-acetylaspartate (NAA)	1.05	0.9709	0.8894	Alanine and Aspartate Metabolism	serum
hydroquinone sulfate	1	1	0.8894	Drug	serum
sebacate (decanedioate)	1	1	0.8894	Fatty Acid, Dicarboxylate	serum
dodecanedioate	1	1	0.8894	Fatty Acid, Dicarboxylate	serum
octadecanedioate	1	0.9492	0.8894	Fatty Acid, Dicarboxylate	serum
3-hydroxyoctanoate	1	1	0.8894	Fatty Acid, Monohydroxy	serum
3-hydroxysebacate	1	1	0.8894	Fatty Acid, Monohydroxy	serum
glutamate	1.04	0.9858	0.8894	Glutamate Metabolism	serum
3-methyl-2-oxobutyrate	1.03	0.9794	0.8894	Leucine, Isoleucine and Valine Metabolism	serum
N-acetylisoleucine	0.97	0.9668	0.8894	Leucine, Isoleucine and Valine Metabolism	serum
10-nonadecenoate (19:1n9)	1	0.9545	0.8894	Long Chain Fatty Acid	serum
1-arachidonoylglycerophosphoinositol*	1.01	0.9903	0.8894	Lysolipid	serum
1-arachidonylglycerol	1	0.9732	0.8894	Monoacylglycerol	serum
p-toluic acid	1.01	0.9763	0.8894	Phenylalanine and Tyrosine Metabolism	serum
3-(4-hydroxyphenyl)lactate	1	0.988	0.8894	Phenylalanine and Tyrosine Metabolism	serum
4-hydroxyphenylacetate	0.97	0.9918	0.8894	Phenylalanine and Tyrosine Metabolism	serum
adenosine	1.15	0.9827	0.8894	Purine Metabolism, Adenine containing	serum
malate	1.03	0.9661	0.8894	TCA Cycle	serum
kynurenate	1	1	0.8894	Tryptophan Metabolism	serum
